# Supplementary material for: A plasma proteomic signature links secretome of senescent monocytes to aging- and obesity-related clinical outcomes in humans
Source: medRxiv. 2024 Aug 3:2024.08.01.24311368. Preprint. [Version 1] doi: 10.1101/2024.08.01.24311368 (PMC11451660; doi:10.1101/2024.08.01.24311368)
Supplement: Supplement 1 [file media-1.xlsx]

## Sheet: Replicate Data
Table S1: Replicate Data from Quantification of Proteins from MS-Based Secretomics of Senescent and Non-Senescent Monocytes
Sample Name	Protein Names	Gene Symbol	UniProt ID	Protein Group	Intensity (Log10)	Normalized Intensity (Log10)	MaxRepresentation NP	Plate ID	Biological Process	Molecular Function	Cellular Component
Nafisa_SEN7	Chromosome 9 C6orf120 homolog	C9H6orf120	NA	F1N1V6	4.0089	-0.6039	XT NP B	2023ms1276	NA	NA	NA
Nafisa_SEN6	Chromosome 9 C6orf120 homolog	C9H6orf120	NA	F1N1V6	4.0058	-0.6213	XT NP B	2023ms1276	NA	NA	NA
Nafisa_SEN5	Chromosome 9 C6orf120 homolog	C9H6orf120	NA	F1N1V6	3.9944	-0.6587	XT NP B	2023ms1276	NA	NA	NA
Nafisa_SEN4	Chromosome 9 C6orf120 homolog	C9H6orf120	NA	F1N1V6	4.0367	-0.5837	XT NP B	2023ms1276	NA	NA	NA
Nafisa_SEN3	Chromosome 9 C6orf120 homolog	C9H6orf120	NA	F1N1V6	3.9355	-0.6842	XT NP B	2023ms1276	NA	NA	NA
Nafisa_SEN2	Chromosome 9 C6orf120 homolog	C9H6orf120	NA	F1N1V6	3.954	-0.679	XT NP B	2023ms1276	NA	NA	NA
Nafisa_SEN1	Chromosome 9 C6orf120 homolog	C9H6orf120	NA	F1N1V6	4.0155	-0.6022	XT NP B	2023ms1276	NA	NA	NA
Nafisa_PRO7	Chromosome 9 C6orf120 homolog	C9H6orf120	NA	F1N1V6	3.8731	-0.6818	XT NP B	2023ms1276	NA	NA	NA
Nafisa_PRO6	Chromosome 9 C6orf120 homolog	C9H6orf120	NA	F1N1V6	4.0328	-0.5122	XT NP B	2023ms1276	NA	NA	NA
Nafisa_PRO5	Chromosome 9 C6orf120 homolog	C9H6orf120	NA	F1N1V6	3.9437	-0.5935	XT NP B	2023ms1276	NA	NA	NA
Nafisa_PRO4	Chromosome 9 C6orf120 homolog	C9H6orf120	NA	F1N1V6	4.0494	-0.5229	XT NP B	2023ms1276	NA	NA	NA
Nafisa_PRO3	Chromosome 9 C6orf120 homolog	C9H6orf120	NA	F1N1V6	4.0042	-0.5663	XT NP B	2023ms1276	NA	NA	NA
Nafisa_PRO2	Chromosome 9 C6orf120 homolog	C9H6orf120	NA	F1N1V6	4.0099	-0.5419	XT NP B	2023ms1276	NA	NA	NA
Nafisa_PRO1	Chromosome 9 C6orf120 homolog	C9H6orf120	NA	F1N1V6	4.1053	-0.4419	XT NP B	2023ms1276	NA	NA	NA
Nafisa_SEN7	Low-density lipoprotein receptor-related protein 2	LRP2	P98164	P98164	5.3341	0.7213	XT NP B	2023ms1276	negative regulation of apoptotic process [GO:0043066]; retinoid metabolic process [GO:0001523]; kidney development [GO:0001822]; neural tube closure [GO:0001843]; secondary heart field specification [GO:0003139]; outflow tract septum morphogenesis [GO:0003148]; ventricular compact myocardium morphogenesis [GO:0003223]; ventricular septum development [GO:0003281]; lipid metabolic process [GO:00066…	low-density lipoprotein particle receptor activity [GO:0005041]; calcium ion binding [GO:0005509]; protein binding [GO:0005515]; SH3 domain binding [GO:0017124]; insulin-like growth factor I binding [GO:0031994]; cargo receptor activity [GO:0038024]; chaperone binding [GO:0051087]; protein transporter activity [GO:0140318]; hormone binding [GO:0042562]	lysosome [GO:0005764]; lysosomal membrane [GO:0005765]; endoplasmic reticulum [GO:0005783]; Golgi apparatus [GO:0005794]; plasma membrane [GO:0005886]; clathrin-coated pit [GO:0005905]; external side of plasma membrane [GO:0009897]; integral component of membrane [GO:0016021]; apical plasma membrane [GO:0016324]; axon [GO:0030424]; dendrite [GO:0030425]; clathrin-coated endocytic vesicle membrane…
Nafisa_SEN6	Low-density lipoprotein receptor-related protein 2	LRP2	P98164	P98164	5.2349	0.6078	XT NP B	2023ms1276	negative regulation of apoptotic process [GO:0043066]; retinoid metabolic process [GO:0001523]; kidney development [GO:0001822]; neural tube closure [GO:0001843]; secondary heart field specification [GO:0003139]; outflow tract septum morphogenesis [GO:0003148]; ventricular compact myocardium morphogenesis [GO:0003223]; ventricular septum development [GO:0003281]; lipid metabolic process [GO:00066…	low-density lipoprotein particle receptor activity [GO:0005041]; calcium ion binding [GO:0005509]; protein binding [GO:0005515]; SH3 domain binding [GO:0017124]; insulin-like growth factor I binding [GO:0031994]; cargo receptor activity [GO:0038024]; chaperone binding [GO:0051087]; protein transporter activity [GO:0140318]; hormone binding [GO:0042562]	lysosome [GO:0005764]; lysosomal membrane [GO:0005765]; endoplasmic reticulum [GO:0005783]; Golgi apparatus [GO:0005794]; plasma membrane [GO:0005886]; clathrin-coated pit [GO:0005905]; external side of plasma membrane [GO:0009897]; integral component of membrane [GO:0016021]; apical plasma membrane [GO:0016324]; axon [GO:0030424]; dendrite [GO:0030425]; clathrin-coated endocytic vesicle membrane…
Nafisa_SEN5	Low-density lipoprotein receptor-related protein 2	LRP2	P98164	P98164	5.3048	0.6516	XT NP B	2023ms1276	negative regulation of apoptotic process [GO:0043066]; retinoid metabolic process [GO:0001523]; kidney development [GO:0001822]; neural tube closure [GO:0001843]; secondary heart field specification [GO:0003139]; outflow tract septum morphogenesis [GO:0003148]; ventricular compact myocardium morphogenesis [GO:0003223]; ventricular septum development [GO:0003281]; lipid metabolic process [GO:00066…	low-density lipoprotein particle receptor activity [GO:0005041]; calcium ion binding [GO:0005509]; protein binding [GO:0005515]; SH3 domain binding [GO:0017124]; insulin-like growth factor I binding [GO:0031994]; cargo receptor activity [GO:0038024]; chaperone binding [GO:0051087]; protein transporter activity [GO:0140318]; hormone binding [GO:0042562]	lysosome [GO:0005764]; lysosomal membrane [GO:0005765]; endoplasmic reticulum [GO:0005783]; Golgi apparatus [GO:0005794]; plasma membrane [GO:0005886]; clathrin-coated pit [GO:0005905]; external side of plasma membrane [GO:0009897]; integral component of membrane [GO:0016021]; apical plasma membrane [GO:0016324]; axon [GO:0030424]; dendrite [GO:0030425]; clathrin-coated endocytic vesicle membrane…
Nafisa_SEN4	Low-density lipoprotein receptor-related protein 2	LRP2	P98164	P98164	5.356	0.7357	XT NP B	2023ms1276	negative regulation of apoptotic process [GO:0043066]; retinoid metabolic process [GO:0001523]; kidney development [GO:0001822]; neural tube closure [GO:0001843]; secondary heart field specification [GO:0003139]; outflow tract septum morphogenesis [GO:0003148]; ventricular compact myocardium morphogenesis [GO:0003223]; ventricular septum development [GO:0003281]; lipid metabolic process [GO:00066…	low-density lipoprotein particle receptor activity [GO:0005041]; calcium ion binding [GO:0005509]; protein binding [GO:0005515]; SH3 domain binding [GO:0017124]; insulin-like growth factor I binding [GO:0031994]; cargo receptor activity [GO:0038024]; chaperone binding [GO:0051087]; protein transporter activity [GO:0140318]; hormone binding [GO:0042562]	lysosome [GO:0005764]; lysosomal membrane [GO:0005765]; endoplasmic reticulum [GO:0005783]; Golgi apparatus [GO:0005794]; plasma membrane [GO:0005886]; clathrin-coated pit [GO:0005905]; external side of plasma membrane [GO:0009897]; integral component of membrane [GO:0016021]; apical plasma membrane [GO:0016324]; axon [GO:0030424]; dendrite [GO:0030425]; clathrin-coated endocytic vesicle membrane…
Nafisa_SEN3	Low-density lipoprotein receptor-related protein 2	LRP2	P98164	P98164	5.3403	0.7207	XT NP B	2023ms1276	negative regulation of apoptotic process [GO:0043066]; retinoid metabolic process [GO:0001523]; kidney development [GO:0001822]; neural tube closure [GO:0001843]; secondary heart field specification [GO:0003139]; outflow tract septum morphogenesis [GO:0003148]; ventricular compact myocardium morphogenesis [GO:0003223]; ventricular septum development [GO:0003281]; lipid metabolic process [GO:00066…	low-density lipoprotein particle receptor activity [GO:0005041]; calcium ion binding [GO:0005509]; protein binding [GO:0005515]; SH3 domain binding [GO:0017124]; insulin-like growth factor I binding [GO:0031994]; cargo receptor activity [GO:0038024]; chaperone binding [GO:0051087]; protein transporter activity [GO:0140318]; hormone binding [GO:0042562]	lysosome [GO:0005764]; lysosomal membrane [GO:0005765]; endoplasmic reticulum [GO:0005783]; Golgi apparatus [GO:0005794]; plasma membrane [GO:0005886]; clathrin-coated pit [GO:0005905]; external side of plasma membrane [GO:0009897]; integral component of membrane [GO:0016021]; apical plasma membrane [GO:0016324]; axon [GO:0030424]; dendrite [GO:0030425]; clathrin-coated endocytic vesicle membrane…
Nafisa_SEN2	Low-density lipoprotein receptor-related protein 2	LRP2	P98164	P98164	5.3154	0.6825	XT NP B	2023ms1276	negative regulation of apoptotic process [GO:0043066]; retinoid metabolic process [GO:0001523]; kidney development [GO:0001822]; neural tube closure [GO:0001843]; secondary heart field specification [GO:0003139]; outflow tract septum morphogenesis [GO:0003148]; ventricular compact myocardium morphogenesis [GO:0003223]; ventricular septum development [GO:0003281]; lipid metabolic process [GO:00066…	low-density lipoprotein particle receptor activity [GO:0005041]; calcium ion binding [GO:0005509]; protein binding [GO:0005515]; SH3 domain binding [GO:0017124]; insulin-like growth factor I binding [GO:0031994]; cargo receptor activity [GO:0038024]; chaperone binding [GO:0051087]; protein transporter activity [GO:0140318]; hormone binding [GO:0042562]	lysosome [GO:0005764]; lysosomal membrane [GO:0005765]; endoplasmic reticulum [GO:0005783]; Golgi apparatus [GO:0005794]; plasma membrane [GO:0005886]; clathrin-coated pit [GO:0005905]; external side of plasma membrane [GO:0009897]; integral component of membrane [GO:0016021]; apical plasma membrane [GO:0016324]; axon [GO:0030424]; dendrite [GO:0030425]; clathrin-coated endocytic vesicle membrane…
Nafisa_SEN1	Low-density lipoprotein receptor-related protein 2	LRP2	P98164	P98164	5.3654	0.7477	XT NP B	2023ms1276	negative regulation of apoptotic process [GO:0043066]; retinoid metabolic process [GO:0001523]; kidney development [GO:0001822]; neural tube closure [GO:0001843]; secondary heart field specification [GO:0003139]; outflow tract septum morphogenesis [GO:0003148]; ventricular compact myocardium morphogenesis [GO:0003223]; ventricular septum development [GO:0003281]; lipid metabolic process [GO:00066…	low-density lipoprotein particle receptor activity [GO:0005041]; calcium ion binding [GO:0005509]; protein binding [GO:0005515]; SH3 domain binding [GO:0017124]; insulin-like growth factor I binding [GO:0031994]; cargo receptor activity [GO:0038024]; chaperone binding [GO:0051087]; protein transporter activity [GO:0140318]; hormone binding [GO:0042562]	lysosome [GO:0005764]; lysosomal membrane [GO:0005765]; endoplasmic reticulum [GO:0005783]; Golgi apparatus [GO:0005794]; plasma membrane [GO:0005886]; clathrin-coated pit [GO:0005905]; external side of plasma membrane [GO:0009897]; integral component of membrane [GO:0016021]; apical plasma membrane [GO:0016324]; axon [GO:0030424]; dendrite [GO:0030425]; clathrin-coated endocytic vesicle membrane…
Nafisa_PRO7	Low-density lipoprotein receptor-related protein 2	LRP2	P98164	P98164	5.3118	0.7569	XT NP B	2023ms1276	negative regulation of apoptotic process [GO:0043066]; retinoid metabolic process [GO:0001523]; kidney development [GO:0001822]; neural tube closure [GO:0001843]; secondary heart field specification [GO:0003139]; outflow tract septum morphogenesis [GO:0003148]; ventricular compact myocardium morphogenesis [GO:0003223]; ventricular septum development [GO:0003281]; lipid metabolic process [GO:00066…	low-density lipoprotein particle receptor activity [GO:0005041]; calcium ion binding [GO:0005509]; protein binding [GO:0005515]; SH3 domain binding [GO:0017124]; insulin-like growth factor I binding [GO:0031994]; cargo receptor activity [GO:0038024]; chaperone binding [GO:0051087]; protein transporter activity [GO:0140318]; hormone binding [GO:0042562]	lysosome [GO:0005764]; lysosomal membrane [GO:0005765]; endoplasmic reticulum [GO:0005783]; Golgi apparatus [GO:0005794]; plasma membrane [GO:0005886]; clathrin-coated pit [GO:0005905]; external side of plasma membrane [GO:0009897]; integral component of membrane [GO:0016021]; apical plasma membrane [GO:0016324]; axon [GO:0030424]; dendrite [GO:0030425]; clathrin-coated endocytic vesicle membrane…
Nafisa_PRO6	Low-density lipoprotein receptor-related protein 2	LRP2	P98164	P98164	5.3412	0.7961	XT NP B	2023ms1276	negative regulation of apoptotic process [GO:0043066]; retinoid metabolic process [GO:0001523]; kidney development [GO:0001822]; neural tube closure [GO:0001843]; secondary heart field specification [GO:0003139]; outflow tract septum morphogenesis [GO:0003148]; ventricular compact myocardium morphogenesis [GO:0003223]; ventricular septum development [GO:0003281]; lipid metabolic process [GO:00066…	low-density lipoprotein particle receptor activity [GO:0005041]; calcium ion binding [GO:0005509]; protein binding [GO:0005515]; SH3 domain binding [GO:0017124]; insulin-like growth factor I binding [GO:0031994]; cargo receptor activity [GO:0038024]; chaperone binding [GO:0051087]; protein transporter activity [GO:0140318]; hormone binding [GO:0042562]	lysosome [GO:0005764]; lysosomal membrane [GO:0005765]; endoplasmic reticulum [GO:0005783]; Golgi apparatus [GO:0005794]; plasma membrane [GO:0005886]; clathrin-coated pit [GO:0005905]; external side of plasma membrane [GO:0009897]; integral component of membrane [GO:0016021]; apical plasma membrane [GO:0016324]; axon [GO:0030424]; dendrite [GO:0030425]; clathrin-coated endocytic vesicle membrane…
Nafisa_PRO5	Low-density lipoprotein receptor-related protein 2	LRP2	P98164	P98164	5.2314	0.6942	XT NP B	2023ms1276	negative regulation of apoptotic process [GO:0043066]; retinoid metabolic process [GO:0001523]; kidney development [GO:0001822]; neural tube closure [GO:0001843]; secondary heart field specification [GO:0003139]; outflow tract septum morphogenesis [GO:0003148]; ventricular compact myocardium morphogenesis [GO:0003223]; ventricular septum development [GO:0003281]; lipid metabolic process [GO:00066…	low-density lipoprotein particle receptor activity [GO:0005041]; calcium ion binding [GO:0005509]; protein binding [GO:0005515]; SH3 domain binding [GO:0017124]; insulin-like growth factor I binding [GO:0031994]; cargo receptor activity [GO:0038024]; chaperone binding [GO:0051087]; protein transporter activity [GO:0140318]; hormone binding [GO:0042562]	lysosome [GO:0005764]; lysosomal membrane [GO:0005765]; endoplasmic reticulum [GO:0005783]; Golgi apparatus [GO:0005794]; plasma membrane [GO:0005886]; clathrin-coated pit [GO:0005905]; external side of plasma membrane [GO:0009897]; integral component of membrane [GO:0016021]; apical plasma membrane [GO:0016324]; axon [GO:0030424]; dendrite [GO:0030425]; clathrin-coated endocytic vesicle membrane…
Nafisa_PRO4	Low-density lipoprotein receptor-related protein 2	LRP2	P98164	P98164	5.3914	0.8191	XT NP B	2023ms1276	negative regulation of apoptotic process [GO:0043066]; retinoid metabolic process [GO:0001523]; kidney development [GO:0001822]; neural tube closure [GO:0001843]; secondary heart field specification [GO:0003139]; outflow tract septum morphogenesis [GO:0003148]; ventricular compact myocardium morphogenesis [GO:0003223]; ventricular septum development [GO:0003281]; lipid metabolic process [GO:00066…	low-density lipoprotein particle receptor activity [GO:0005041]; calcium ion binding [GO:0005509]; protein binding [GO:0005515]; SH3 domain binding [GO:0017124]; insulin-like growth factor I binding [GO:0031994]; cargo receptor activity [GO:0038024]; chaperone binding [GO:0051087]; protein transporter activity [GO:0140318]; hormone binding [GO:0042562]	lysosome [GO:0005764]; lysosomal membrane [GO:0005765]; endoplasmic reticulum [GO:0005783]; Golgi apparatus [GO:0005794]; plasma membrane [GO:0005886]; clathrin-coated pit [GO:0005905]; external side of plasma membrane [GO:0009897]; integral component of membrane [GO:0016021]; apical plasma membrane [GO:0016324]; axon [GO:0030424]; dendrite [GO:0030425]; clathrin-coated endocytic vesicle membrane…
Nafisa_PRO3	Low-density lipoprotein receptor-related protein 2	LRP2	P98164	P98164	5.3321	0.7616	XT NP B	2023ms1276	negative regulation of apoptotic process [GO:0043066]; retinoid metabolic process [GO:0001523]; kidney development [GO:0001822]; neural tube closure [GO:0001843]; secondary heart field specification [GO:0003139]; outflow tract septum morphogenesis [GO:0003148]; ventricular compact myocardium morphogenesis [GO:0003223]; ventricular septum development [GO:0003281]; lipid metabolic process [GO:00066…	low-density lipoprotein particle receptor activity [GO:0005041]; calcium ion binding [GO:0005509]; protein binding [GO:0005515]; SH3 domain binding [GO:0017124]; insulin-like growth factor I binding [GO:0031994]; cargo receptor activity [GO:0038024]; chaperone binding [GO:0051087]; protein transporter activity [GO:0140318]; hormone binding [GO:0042562]	lysosome [GO:0005764]; lysosomal membrane [GO:0005765]; endoplasmic reticulum [GO:0005783]; Golgi apparatus [GO:0005794]; plasma membrane [GO:0005886]; clathrin-coated pit [GO:0005905]; external side of plasma membrane [GO:0009897]; integral component of membrane [GO:0016021]; apical plasma membrane [GO:0016324]; axon [GO:0030424]; dendrite [GO:0030425]; clathrin-coated endocytic vesicle membrane…
Nafisa_PRO2	Low-density lipoprotein receptor-related protein 2	LRP2	P98164	P98164	5.3219	0.7701	XT NP B	2023ms1276	negative regulation of apoptotic process [GO:0043066]; retinoid metabolic process [GO:0001523]; kidney development [GO:0001822]; neural tube closure [GO:0001843]; secondary heart field specification [GO:0003139]; outflow tract septum morphogenesis [GO:0003148]; ventricular compact myocardium morphogenesis [GO:0003223]; ventricular septum development [GO:0003281]; lipid metabolic process [GO:00066…	low-density lipoprotein particle receptor activity [GO:0005041]; calcium ion binding [GO:0005509]; protein binding [GO:0005515]; SH3 domain binding [GO:0017124]; insulin-like growth factor I binding [GO:0031994]; cargo receptor activity [GO:0038024]; chaperone binding [GO:0051087]; protein transporter activity [GO:0140318]; hormone binding [GO:0042562]	lysosome [GO:0005764]; lysosomal membrane [GO:0005765]; endoplasmic reticulum [GO:0005783]; Golgi apparatus [GO:0005794]; plasma membrane [GO:0005886]; clathrin-coated pit [GO:0005905]; external side of plasma membrane [GO:0009897]; integral component of membrane [GO:0016021]; apical plasma membrane [GO:0016324]; axon [GO:0030424]; dendrite [GO:0030425]; clathrin-coated endocytic vesicle membrane…
Nafisa_PRO1	Low-density lipoprotein receptor-related protein 2	LRP2	P98164	P98164	5.345	0.7978	XT NP B	2023ms1276	negative regulation of apoptotic process [GO:0043066]; retinoid metabolic process [GO:0001523]; kidney development [GO:0001822]; neural tube closure [GO:0001843]; secondary heart field specification [GO:0003139]; outflow tract septum morphogenesis [GO:0003148]; ventricular compact myocardium morphogenesis [GO:0003223]; ventricular septum development [GO:0003281]; lipid metabolic process [GO:00066…	low-density lipoprotein particle receptor activity [GO:0005041]; calcium ion binding [GO:0005509]; protein binding [GO:0005515]; SH3 domain binding [GO:0017124]; insulin-like growth factor I binding [GO:0031994]; cargo receptor activity [GO:0038024]; chaperone binding [GO:0051087]; protein transporter activity [GO:0140318]; hormone binding [GO:0042562]	lysosome [GO:0005764]; lysosomal membrane [GO:0005765]; endoplasmic reticulum [GO:0005783]; Golgi apparatus [GO:0005794]; plasma membrane [GO:0005886]; clathrin-coated pit [GO:0005905]; external side of plasma membrane [GO:0009897]; integral component of membrane [GO:0016021]; apical plasma membrane [GO:0016324]; axon [GO:0030424]; dendrite [GO:0030425]; clathrin-coated endocytic vesicle membrane…
Nafisa_SEN7	Beta-arrestin-2	ARRB2	P32121	P32120	3.9707	-0.6421	XT NP B	2023ms1276	NA	NA	NA
Nafisa_SEN5	Beta-arrestin-2	ARRB2	P32121	P32120	3.8178	-0.8353	XT NP B	2023ms1276	NA	NA	NA
Nafisa_SEN3	Beta-arrestin-2	ARRB2	P32121	P32120	3.855	-0.7647	XT NP B	2023ms1276	NA	NA	NA
Nafisa_SEN2	Beta-arrestin-2	ARRB2	P32121	P32120	3.7987	-0.8343	XT NP B	2023ms1276	NA	NA	NA
Nafisa_SEN1	Beta-arrestin-2	ARRB2	P32121	P32120	3.8582	-0.7595	XT NP B	2023ms1276	NA	NA	NA
Nafisa_PRO7	Beta-arrestin-2	ARRB2	P32121	P32120	3.9788	-0.5761	XT NP B	2023ms1276	NA	NA	NA
Nafisa_PRO6	Beta-arrestin-2	ARRB2	P32121	P32120	3.9878	-0.5572	XT NP B	2023ms1276	NA	NA	NA
Nafisa_PRO5	Beta-arrestin-2	ARRB2	P32121	P32120	3.9801	-0.5571	XT NP B	2023ms1276	NA	NA	NA
Nafisa_PRO4	Beta-arrestin-2	ARRB2	P32121	P32120	4.0668	-0.5054	XT NP B	2023ms1276	NA	NA	NA
Nafisa_PRO3	Beta-arrestin-2	ARRB2	P32121	P32120	3.8326	-0.738	XT NP B	2023ms1276	NA	NA	NA
Nafisa_PRO2	Beta-arrestin-2	ARRB2	P32121	P32120	3.8399	-0.7119	XT NP B	2023ms1276	NA	NA	NA
Nafisa_PRO1	Beta-arrestin-2	ARRB2	P32121	P32120	3.9577	-0.5896	XT NP B	2023ms1276	NA	NA	NA
Nafisa_SEN7	60S ribosomal protein L21 (Fragment)	RPL21	P46778	Q861S4	4.4097	-0.2031	XT NP A	2023ms1276	NA	NA	NA
Nafisa_SEN6	60S ribosomal protein L21 (Fragment)	RPL21	P46778	Q861S4	4.3078	-0.3193	XT NP A	2023ms1276	NA	NA	NA
Nafisa_SEN5	60S ribosomal protein L21 (Fragment)	RPL21	P46778	Q861S4	4.3392	-0.3139	XT NP A	2023ms1276	NA	NA	NA
Nafisa_SEN4	60S ribosomal protein L21 (Fragment)	RPL21	P46778	Q861S4	4.4595	-0.1608	XT NP A	2023ms1276	NA	NA	NA
Nafisa_SEN3	60S ribosomal protein L21 (Fragment)	RPL21	P46778	Q861S4	4.5273	-0.0923	XT NP A	2023ms1276	NA	NA	NA
Nafisa_SEN2	60S ribosomal protein L21 (Fragment)	RPL21	P46778	Q861S4	4.4315	-0.2014	XT NP A	2023ms1276	NA	NA	NA
Nafisa_SEN1	60S ribosomal protein L21 (Fragment)	RPL21	P46778	Q861S4	4.4021	-0.2157	XT NP A	2023ms1276	NA	NA	NA
Nafisa_PRO7	60S ribosomal protein L21 (Fragment)	RPL21	P46778	Q861S4	4.7868	0.232	XT NP A	2023ms1276	NA	NA	NA
Nafisa_PRO6	60S ribosomal protein L21 (Fragment)	RPL21	P46778	Q861S4	4.841	0.296	XT NP A	2023ms1276	NA	NA	NA
Nafisa_PRO5	60S ribosomal protein L21 (Fragment)	RPL21	P46778	Q861S4	4.8092	0.272	XT NP A	2023ms1276	NA	NA	NA
Nafisa_PRO4	60S ribosomal protein L21 (Fragment)	RPL21	P46778	Q861S4	4.834	0.2618	XT NP A	2023ms1276	NA	NA	NA
Nafisa_PRO3	60S ribosomal protein L21 (Fragment)	RPL21	P46778	Q861S4	4.7731	0.2026	XT NP A	2023ms1276	NA	NA	NA
Nafisa_PRO2	60S ribosomal protein L21 (Fragment)	RPL21	P46778	Q861S4	4.7043	0.1526	XT NP A	2023ms1276	NA	NA	NA
Nafisa_PRO1	60S ribosomal protein L21 (Fragment)	RPL21	P46778	Q861S4	4.856	0.3087	XT NP A	2023ms1276	NA	NA	NA
Nafisa_SEN7	Isoform of P04406, Isoform 2 of Glyceraldehyde-3-phosphate dehydrogenase	GAPDH	P04406	P04406-2	4.4988	-0.114	XT NP B	2023ms1276	NA	NA	NA
Nafisa_SEN6	Isoform of P04406, Isoform 2 of Glyceraldehyde-3-phosphate dehydrogenase	GAPDH	P04406	P04406-2	4.505	-0.1221	XT NP B	2023ms1276	NA	NA	NA
Nafisa_SEN5	Isoform of P04406, Isoform 2 of Glyceraldehyde-3-phosphate dehydrogenase	GAPDH	P04406	P04406-2	4.5702	-0.083	XT NP B	2023ms1276	NA	NA	NA
Nafisa_SEN4	Isoform of P04406, Isoform 2 of Glyceraldehyde-3-phosphate dehydrogenase	GAPDH	P04406	P04406-2	4.4704	-0.15	XT NP B	2023ms1276	NA	NA	NA
Nafisa_SEN3	Isoform of P04406, Isoform 2 of Glyceraldehyde-3-phosphate dehydrogenase	GAPDH	P04406	P04406-2	4.5229	-0.0967	XT NP B	2023ms1276	NA	NA	NA
Nafisa_SEN2	Isoform of P04406, Isoform 2 of Glyceraldehyde-3-phosphate dehydrogenase	GAPDH	P04406	P04406-2	4.5337	-0.0992	XT NP B	2023ms1276	NA	NA	NA
Nafisa_SEN1	Isoform of P04406, Isoform 2 of Glyceraldehyde-3-phosphate dehydrogenase	GAPDH	P04406	P04406-2	4.4571	-0.1606	XT NP B	2023ms1276	NA	NA	NA
Nafisa_PRO7	Isoform of P04406, Isoform 2 of Glyceraldehyde-3-phosphate dehydrogenase	GAPDH	P04406	P04406-2	4.2327	-0.3222	XT NP B	2023ms1276	NA	NA	NA
Nafisa_PRO6	Isoform of P04406, Isoform 2 of Glyceraldehyde-3-phosphate dehydrogenase	GAPDH	P04406	P04406-2	4.3628	-0.1822	XT NP B	2023ms1276	NA	NA	NA
Nafisa_PRO5	Isoform of P04406, Isoform 2 of Glyceraldehyde-3-phosphate dehydrogenase	GAPDH	P04406	P04406-2	4.3195	-0.2177	XT NP B	2023ms1276	NA	NA	NA
Nafisa_PRO4	Isoform of P04406, Isoform 2 of Glyceraldehyde-3-phosphate dehydrogenase	GAPDH	P04406	P04406-2	4.3585	-0.2137	XT NP B	2023ms1276	NA	NA	NA
Nafisa_PRO3	Isoform of P04406, Isoform 2 of Glyceraldehyde-3-phosphate dehydrogenase	GAPDH	P04406	P04406-2	4.2921	-0.2784	XT NP B	2023ms1276	NA	NA	NA
Nafisa_PRO2	Isoform of P04406, Isoform 2 of Glyceraldehyde-3-phosphate dehydrogenase	GAPDH	P04406	P04406-2	4.2403	-0.3115	XT NP B	2023ms1276	NA	NA	NA
Nafisa_PRO1	Isoform of P04406, Isoform 2 of Glyceraldehyde-3-phosphate dehydrogenase	GAPDH	P04406	P04406-2	4.337	-0.2103	XT NP B	2023ms1276	NA	NA	NA
Nafisa_SEN7	Regulating synaptic membrane exocytosis protein 1;Isoform of Q86UR5, Isoform 10 of Regulating synaptic membrane exocytosis protein 1;Isoform of Q86UR5, Isoform 11 of Regulating synaptic membrane exocytosis protein 1;Isoform of Q86UR5, Isoform 12 of Regulating synaptic membrane exocytosis protein 1;Isoform of Q86UR5, Isoform 13 of Regulating synaptic membrane exocytosis protein 1;Isoform of Q86UR5…	RIMS1;RIMS1;RIMS1;RIMS1;RIMS1;RIMS1;RIMS1;RIMS1;RIMS1;RIMS1;RIMS1;RIMS1	NA	Q86UR5;Q86UR5-10;Q86UR5-11;Q86UR5-12;Q86UR5-13;Q86UR5-3;Q86UR5-4;Q86UR5-5;Q86UR5-6;Q86UR5-7;Q86UR5-8;Q86UR5-9	3.8159	-0.7969	XT NP A	2023ms1276	intracellular protein transport [GO:0006886]; visual perception [GO:0007601]; positive regulation of gene expression [GO:0010628]; synaptic vesicle exocytosis [GO:0016079]; calcium-ion regulated exocytosis [GO:0017156]; cell differentiation [GO:0030154]; regulated exocytosis [GO:0045055]; secretion [GO:0046903]; regulation of neurotransmitter secretion [GO:0046928]; regulation of catalytic activi…	RNA binding [GO:0003723]; protein binding [GO:0005515]; GTPase regulator activity [GO:0030695]; small GTPase binding [GO:0031267]; metal ion binding [GO:0046872]; transmembrane transporter binding [GO:0044325]; ; ; ; ; ; ; ; ; ; ;	cytosol [GO:0005829]; plasma membrane [GO:0005886]; presynaptic membrane [GO:0042734]; cell projection [GO:0042995]; presynaptic active zone [GO:0048786]; cytoskeleton of presynaptic active zone [GO:0048788]; ; ; ; ; ; ; ; ; ; ;
Nafisa_SEN6	Regulating synaptic membrane exocytosis protein 1;Isoform of Q86UR5, Isoform 10 of Regulating synaptic membrane exocytosis protein 1;Isoform of Q86UR5, Isoform 11 of Regulating synaptic membrane exocytosis protein 1;Isoform of Q86UR5, Isoform 12 of Regulating synaptic membrane exocytosis protein 1;Isoform of Q86UR5, Isoform 13 of Regulating synaptic membrane exocytosis protein 1;Isoform of Q86UR5…	RIMS1;RIMS1;RIMS1;RIMS1;RIMS1;RIMS1;RIMS1;RIMS1;RIMS1;RIMS1;RIMS1;RIMS1	NA	Q86UR5;Q86UR5-10;Q86UR5-11;Q86UR5-12;Q86UR5-13;Q86UR5-3;Q86UR5-4;Q86UR5-5;Q86UR5-6;Q86UR5-7;Q86UR5-8;Q86UR5-9	4.1222	-0.5048	XT NP A	2023ms1276	intracellular protein transport [GO:0006886]; visual perception [GO:0007601]; positive regulation of gene expression [GO:0010628]; synaptic vesicle exocytosis [GO:0016079]; calcium-ion regulated exocytosis [GO:0017156]; cell differentiation [GO:0030154]; regulated exocytosis [GO:0045055]; secretion [GO:0046903]; regulation of neurotransmitter secretion [GO:0046928]; regulation of catalytic activi…	RNA binding [GO:0003723]; protein binding [GO:0005515]; GTPase regulator activity [GO:0030695]; small GTPase binding [GO:0031267]; metal ion binding [GO:0046872]; transmembrane transporter binding [GO:0044325]; ; ; ; ; ; ; ; ; ; ;	cytosol [GO:0005829]; plasma membrane [GO:0005886]; presynaptic membrane [GO:0042734]; cell projection [GO:0042995]; presynaptic active zone [GO:0048786]; cytoskeleton of presynaptic active zone [GO:0048788]; ; ; ; ; ; ; ; ; ; ;
Nafisa_SEN5	Regulating synaptic membrane exocytosis protein 1;Isoform of Q86UR5, Isoform 10 of Regulating synaptic membrane exocytosis protein 1;Isoform of Q86UR5, Isoform 11 of Regulating synaptic membrane exocytosis protein 1;Isoform of Q86UR5, Isoform 12 of Regulating synaptic membrane exocytosis protein 1;Isoform of Q86UR5, Isoform 13 of Regulating synaptic membrane exocytosis protein 1;Isoform of Q86UR5…	RIMS1;RIMS1;RIMS1;RIMS1;RIMS1;RIMS1;RIMS1;RIMS1;RIMS1;RIMS1;RIMS1;RIMS1	NA	Q86UR5;Q86UR5-10;Q86UR5-11;Q86UR5-12;Q86UR5-13;Q86UR5-3;Q86UR5-4;Q86UR5-5;Q86UR5-6;Q86UR5-7;Q86UR5-8;Q86UR5-9	4.1432	-0.5099	XT NP A	2023ms1276	intracellular protein transport [GO:0006886]; visual perception [GO:0007601]; positive regulation of gene expression [GO:0010628]; synaptic vesicle exocytosis [GO:0016079]; calcium-ion regulated exocytosis [GO:0017156]; cell differentiation [GO:0030154]; regulated exocytosis [GO:0045055]; secretion [GO:0046903]; regulation of neurotransmitter secretion [GO:0046928]; regulation of catalytic activi…	RNA binding [GO:0003723]; protein binding [GO:0005515]; GTPase regulator activity [GO:0030695]; small GTPase binding [GO:0031267]; metal ion binding [GO:0046872]; transmembrane transporter binding [GO:0044325]; ; ; ; ; ; ; ; ; ; ;	cytosol [GO:0005829]; plasma membrane [GO:0005886]; presynaptic membrane [GO:0042734]; cell projection [GO:0042995]; presynaptic active zone [GO:0048786]; cytoskeleton of presynaptic active zone [GO:0048788]; ; ; ; ; ; ; ; ; ; ;
Nafisa_SEN4	Regulating synaptic membrane exocytosis protein 1;Isoform of Q86UR5, Isoform 10 of Regulating synaptic membrane exocytosis protein 1;Isoform of Q86UR5, Isoform 11 of Regulating synaptic membrane exocytosis protein 1;Isoform of Q86UR5, Isoform 12 of Regulating synaptic membrane exocytosis protein 1;Isoform of Q86UR5, Isoform 13 of Regulating synaptic membrane exocytosis protein 1;Isoform of Q86UR5…	RIMS1;RIMS1;RIMS1;RIMS1;RIMS1;RIMS1;RIMS1;RIMS1;RIMS1;RIMS1;RIMS1;RIMS1	NA	Q86UR5;Q86UR5-10;Q86UR5-11;Q86UR5-12;Q86UR5-13;Q86UR5-3;Q86UR5-4;Q86UR5-5;Q86UR5-6;Q86UR5-7;Q86UR5-8;Q86UR5-9	4.1024	-0.518	XT NP A	2023ms1276	intracellular protein transport [GO:0006886]; visual perception [GO:0007601]; positive regulation of gene expression [GO:0010628]; synaptic vesicle exocytosis [GO:0016079]; calcium-ion regulated exocytosis [GO:0017156]; cell differentiation [GO:0030154]; regulated exocytosis [GO:0045055]; secretion [GO:0046903]; regulation of neurotransmitter secretion [GO:0046928]; regulation of catalytic activi…	RNA binding [GO:0003723]; protein binding [GO:0005515]; GTPase regulator activity [GO:0030695]; small GTPase binding [GO:0031267]; metal ion binding [GO:0046872]; transmembrane transporter binding [GO:0044325]; ; ; ; ; ; ; ; ; ; ;	cytosol [GO:0005829]; plasma membrane [GO:0005886]; presynaptic membrane [GO:0042734]; cell projection [GO:0042995]; presynaptic active zone [GO:0048786]; cytoskeleton of presynaptic active zone [GO:0048788]; ; ; ; ; ; ; ; ; ; ;
Nafisa_SEN3	Regulating synaptic membrane exocytosis protein 1;Isoform of Q86UR5, Isoform 10 of Regulating synaptic membrane exocytosis protein 1;Isoform of Q86UR5, Isoform 11 of Regulating synaptic membrane exocytosis protein 1;Isoform of Q86UR5, Isoform 12 of Regulating synaptic membrane exocytosis protein 1;Isoform of Q86UR5, Isoform 13 of Regulating synaptic membrane exocytosis protein 1;Isoform of Q86UR5…	RIMS1;RIMS1;RIMS1;RIMS1;RIMS1;RIMS1;RIMS1;RIMS1;RIMS1;RIMS1;RIMS1;RIMS1	NA	Q86UR5;Q86UR5-10;Q86UR5-11;Q86UR5-12;Q86UR5-13;Q86UR5-3;Q86UR5-4;Q86UR5-5;Q86UR5-6;Q86UR5-7;Q86UR5-8;Q86UR5-9	3.4683	-1.1513	XT NP A	2023ms1276	intracellular protein transport [GO:0006886]; visual perception [GO:0007601]; positive regulation of gene expression [GO:0010628]; synaptic vesicle exocytosis [GO:0016079]; calcium-ion regulated exocytosis [GO:0017156]; cell differentiation [GO:0030154]; regulated exocytosis [GO:0045055]; secretion [GO:0046903]; regulation of neurotransmitter secretion [GO:0046928]; regulation of catalytic activi…	RNA binding [GO:0003723]; protein binding [GO:0005515]; GTPase regulator activity [GO:0030695]; small GTPase binding [GO:0031267]; metal ion binding [GO:0046872]; transmembrane transporter binding [GO:0044325]; ; ; ; ; ; ; ; ; ; ;	cytosol [GO:0005829]; plasma membrane [GO:0005886]; presynaptic membrane [GO:0042734]; cell projection [GO:0042995]; presynaptic active zone [GO:0048786]; cytoskeleton of presynaptic active zone [GO:0048788]; ; ; ; ; ; ; ; ; ; ;
Nafisa_SEN2	Regulating synaptic membrane exocytosis protein 1;Isoform of Q86UR5, Isoform 10 of Regulating synaptic membrane exocytosis protein 1;Isoform of Q86UR5, Isoform 11 of Regulating synaptic membrane exocytosis protein 1;Isoform of Q86UR5, Isoform 12 of Regulating synaptic membrane exocytosis protein 1;Isoform of Q86UR5, Isoform 13 of Regulating synaptic membrane exocytosis protein 1;Isoform of Q86UR5…	RIMS1;RIMS1;RIMS1;RIMS1;RIMS1;RIMS1;RIMS1;RIMS1;RIMS1;RIMS1;RIMS1;RIMS1	NA	Q86UR5;Q86UR5-10;Q86UR5-11;Q86UR5-12;Q86UR5-13;Q86UR5-3;Q86UR5-4;Q86UR5-5;Q86UR5-6;Q86UR5-7;Q86UR5-8;Q86UR5-9	3.8614	-0.7716	XT NP A	2023ms1276	intracellular protein transport [GO:0006886]; visual perception [GO:0007601]; positive regulation of gene expression [GO:0010628]; synaptic vesicle exocytosis [GO:0016079]; calcium-ion regulated exocytosis [GO:0017156]; cell differentiation [GO:0030154]; regulated exocytosis [GO:0045055]; secretion [GO:0046903]; regulation of neurotransmitter secretion [GO:0046928]; regulation of catalytic activi…	RNA binding [GO:0003723]; protein binding [GO:0005515]; GTPase regulator activity [GO:0030695]; small GTPase binding [GO:0031267]; metal ion binding [GO:0046872]; transmembrane transporter binding [GO:0044325]; ; ; ; ; ; ; ; ; ; ;	cytosol [GO:0005829]; plasma membrane [GO:0005886]; presynaptic membrane [GO:0042734]; cell projection [GO:0042995]; presynaptic active zone [GO:0048786]; cytoskeleton of presynaptic active zone [GO:0048788]; ; ; ; ; ; ; ; ; ; ;
Nafisa_SEN1	Regulating synaptic membrane exocytosis protein 1;Isoform of Q86UR5, Isoform 10 of Regulating synaptic membrane exocytosis protein 1;Isoform of Q86UR5, Isoform 11 of Regulating synaptic membrane exocytosis protein 1;Isoform of Q86UR5, Isoform 12 of Regulating synaptic membrane exocytosis protein 1;Isoform of Q86UR5, Isoform 13 of Regulating synaptic membrane exocytosis protein 1;Isoform of Q86UR5…	RIMS1;RIMS1;RIMS1;RIMS1;RIMS1;RIMS1;RIMS1;RIMS1;RIMS1;RIMS1;RIMS1;RIMS1	NA	Q86UR5;Q86UR5-10;Q86UR5-11;Q86UR5-12;Q86UR5-13;Q86UR5-3;Q86UR5-4;Q86UR5-5;Q86UR5-6;Q86UR5-7;Q86UR5-8;Q86UR5-9	3.772	-0.8457	XT NP A	2023ms1276	intracellular protein transport [GO:0006886]; visual perception [GO:0007601]; positive regulation of gene expression [GO:0010628]; synaptic vesicle exocytosis [GO:0016079]; calcium-ion regulated exocytosis [GO:0017156]; cell differentiation [GO:0030154]; regulated exocytosis [GO:0045055]; secretion [GO:0046903]; regulation of neurotransmitter secretion [GO:0046928]; regulation of catalytic activi…	RNA binding [GO:0003723]; protein binding [GO:0005515]; GTPase regulator activity [GO:0030695]; small GTPase binding [GO:0031267]; metal ion binding [GO:0046872]; transmembrane transporter binding [GO:0044325]; ; ; ; ; ; ; ; ; ; ;	cytosol [GO:0005829]; plasma membrane [GO:0005886]; presynaptic membrane [GO:0042734]; cell projection [GO:0042995]; presynaptic active zone [GO:0048786]; cytoskeleton of presynaptic active zone [GO:0048788]; ; ; ; ; ; ; ; ; ; ;
Nafisa_PRO6	Regulating synaptic membrane exocytosis protein 1;Isoform of Q86UR5, Isoform 10 of Regulating synaptic membrane exocytosis protein 1;Isoform of Q86UR5, Isoform 11 of Regulating synaptic membrane exocytosis protein 1;Isoform of Q86UR5, Isoform 12 of Regulating synaptic membrane exocytosis protein 1;Isoform of Q86UR5, Isoform 13 of Regulating synaptic membrane exocytosis protein 1;Isoform of Q86UR5…	RIMS1;RIMS1;RIMS1;RIMS1;RIMS1;RIMS1;RIMS1;RIMS1;RIMS1;RIMS1;RIMS1;RIMS1	NA	Q86UR5;Q86UR5-10;Q86UR5-11;Q86UR5-12;Q86UR5-13;Q86UR5-3;Q86UR5-4;Q86UR5-5;Q86UR5-6;Q86UR5-7;Q86UR5-8;Q86UR5-9	3.6154	-0.9296	XT NP A	2023ms1276	intracellular protein transport [GO:0006886]; visual perception [GO:0007601]; positive regulation of gene expression [GO:0010628]; synaptic vesicle exocytosis [GO:0016079]; calcium-ion regulated exocytosis [GO:0017156]; cell differentiation [GO:0030154]; regulated exocytosis [GO:0045055]; secretion [GO:0046903]; regulation of neurotransmitter secretion [GO:0046928]; regulation of catalytic activi…	RNA binding [GO:0003723]; protein binding [GO:0005515]; GTPase regulator activity [GO:0030695]; small GTPase binding [GO:0031267]; metal ion binding [GO:0046872]; transmembrane transporter binding [GO:0044325]; ; ; ; ; ; ; ; ; ; ;	cytosol [GO:0005829]; plasma membrane [GO:0005886]; presynaptic membrane [GO:0042734]; cell projection [GO:0042995]; presynaptic active zone [GO:0048786]; cytoskeleton of presynaptic active zone [GO:0048788]; ; ; ; ; ; ; ; ; ; ;
Nafisa_PRO4	Regulating synaptic membrane exocytosis protein 1;Isoform of Q86UR5, Isoform 10 of Regulating synaptic membrane exocytosis protein 1;Isoform of Q86UR5, Isoform 11 of Regulating synaptic membrane exocytosis protein 1;Isoform of Q86UR5, Isoform 12 of Regulating synaptic membrane exocytosis protein 1;Isoform of Q86UR5, Isoform 13 of Regulating synaptic membrane exocytosis protein 1;Isoform of Q86UR5…	RIMS1;RIMS1;RIMS1;RIMS1;RIMS1;RIMS1;RIMS1;RIMS1;RIMS1;RIMS1;RIMS1;RIMS1	NA	Q86UR5;Q86UR5-10;Q86UR5-11;Q86UR5-12;Q86UR5-13;Q86UR5-3;Q86UR5-4;Q86UR5-5;Q86UR5-6;Q86UR5-7;Q86UR5-8;Q86UR5-9	3.6977	-0.8746	XT NP A	2023ms1276	intracellular protein transport [GO:0006886]; visual perception [GO:0007601]; positive regulation of gene expression [GO:0010628]; synaptic vesicle exocytosis [GO:0016079]; calcium-ion regulated exocytosis [GO:0017156]; cell differentiation [GO:0030154]; regulated exocytosis [GO:0045055]; secretion [GO:0046903]; regulation of neurotransmitter secretion [GO:0046928]; regulation of catalytic activi…	RNA binding [GO:0003723]; protein binding [GO:0005515]; GTPase regulator activity [GO:0030695]; small GTPase binding [GO:0031267]; metal ion binding [GO:0046872]; transmembrane transporter binding [GO:0044325]; ; ; ; ; ; ; ; ; ; ;	cytosol [GO:0005829]; plasma membrane [GO:0005886]; presynaptic membrane [GO:0042734]; cell projection [GO:0042995]; presynaptic active zone [GO:0048786]; cytoskeleton of presynaptic active zone [GO:0048788]; ; ; ; ; ; ; ; ; ; ;
Nafisa_PRO3	Regulating synaptic membrane exocytosis protein 1;Isoform of Q86UR5, Isoform 10 of Regulating synaptic membrane exocytosis protein 1;Isoform of Q86UR5, Isoform 11 of Regulating synaptic membrane exocytosis protein 1;Isoform of Q86UR5, Isoform 12 of Regulating synaptic membrane exocytosis protein 1;Isoform of Q86UR5, Isoform 13 of Regulating synaptic membrane exocytosis protein 1;Isoform of Q86UR5…	RIMS1;RIMS1;RIMS1;RIMS1;RIMS1;RIMS1;RIMS1;RIMS1;RIMS1;RIMS1;RIMS1;RIMS1	NA	Q86UR5;Q86UR5-10;Q86UR5-11;Q86UR5-12;Q86UR5-13;Q86UR5-3;Q86UR5-4;Q86UR5-5;Q86UR5-6;Q86UR5-7;Q86UR5-8;Q86UR5-9	3.9041	-0.6664	XT NP A	2023ms1276	intracellular protein transport [GO:0006886]; visual perception [GO:0007601]; positive regulation of gene expression [GO:0010628]; synaptic vesicle exocytosis [GO:0016079]; calcium-ion regulated exocytosis [GO:0017156]; cell differentiation [GO:0030154]; regulated exocytosis [GO:0045055]; secretion [GO:0046903]; regulation of neurotransmitter secretion [GO:0046928]; regulation of catalytic activi…	RNA binding [GO:0003723]; protein binding [GO:0005515]; GTPase regulator activity [GO:0030695]; small GTPase binding [GO:0031267]; metal ion binding [GO:0046872]; transmembrane transporter binding [GO:0044325]; ; ; ; ; ; ; ; ; ; ;	cytosol [GO:0005829]; plasma membrane [GO:0005886]; presynaptic membrane [GO:0042734]; cell projection [GO:0042995]; presynaptic active zone [GO:0048786]; cytoskeleton of presynaptic active zone [GO:0048788]; ; ; ; ; ; ; ; ; ; ;
Nafisa_PRO2	Regulating synaptic membrane exocytosis protein 1;Isoform of Q86UR5, Isoform 10 of Regulating synaptic membrane exocytosis protein 1;Isoform of Q86UR5, Isoform 11 of Regulating synaptic membrane exocytosis protein 1;Isoform of Q86UR5, Isoform 12 of Regulating synaptic membrane exocytosis protein 1;Isoform of Q86UR5, Isoform 13 of Regulating synaptic membrane exocytosis protein 1;Isoform of Q86UR5…	RIMS1;RIMS1;RIMS1;RIMS1;RIMS1;RIMS1;RIMS1;RIMS1;RIMS1;RIMS1;RIMS1;RIMS1	NA	Q86UR5;Q86UR5-10;Q86UR5-11;Q86UR5-12;Q86UR5-13;Q86UR5-3;Q86UR5-4;Q86UR5-5;Q86UR5-6;Q86UR5-7;Q86UR5-8;Q86UR5-9	3.7121	-0.8397	XT NP A	2023ms1276	intracellular protein transport [GO:0006886]; visual perception [GO:0007601]; positive regulation of gene expression [GO:0010628]; synaptic vesicle exocytosis [GO:0016079]; calcium-ion regulated exocytosis [GO:0017156]; cell differentiation [GO:0030154]; regulated exocytosis [GO:0045055]; secretion [GO:0046903]; regulation of neurotransmitter secretion [GO:0046928]; regulation of catalytic activi…	RNA binding [GO:0003723]; protein binding [GO:0005515]; GTPase regulator activity [GO:0030695]; small GTPase binding [GO:0031267]; metal ion binding [GO:0046872]; transmembrane transporter binding [GO:0044325]; ; ; ; ; ; ; ; ; ; ;	cytosol [GO:0005829]; plasma membrane [GO:0005886]; presynaptic membrane [GO:0042734]; cell projection [GO:0042995]; presynaptic active zone [GO:0048786]; cytoskeleton of presynaptic active zone [GO:0048788]; ; ; ; ; ; ; ; ; ; ;
Nafisa_PRO1	Regulating synaptic membrane exocytosis protein 1;Isoform of Q86UR5, Isoform 10 of Regulating synaptic membrane exocytosis protein 1;Isoform of Q86UR5, Isoform 11 of Regulating synaptic membrane exocytosis protein 1;Isoform of Q86UR5, Isoform 12 of Regulating synaptic membrane exocytosis protein 1;Isoform of Q86UR5, Isoform 13 of Regulating synaptic membrane exocytosis protein 1;Isoform of Q86UR5…	RIMS1;RIMS1;RIMS1;RIMS1;RIMS1;RIMS1;RIMS1;RIMS1;RIMS1;RIMS1;RIMS1;RIMS1	NA	Q86UR5;Q86UR5-10;Q86UR5-11;Q86UR5-12;Q86UR5-13;Q86UR5-3;Q86UR5-4;Q86UR5-5;Q86UR5-6;Q86UR5-7;Q86UR5-8;Q86UR5-9	3.6551	-0.8921	XT NP A	2023ms1276	intracellular protein transport [GO:0006886]; visual perception [GO:0007601]; positive regulation of gene expression [GO:0010628]; synaptic vesicle exocytosis [GO:0016079]; calcium-ion regulated exocytosis [GO:0017156]; cell differentiation [GO:0030154]; regulated exocytosis [GO:0045055]; secretion [GO:0046903]; regulation of neurotransmitter secretion [GO:0046928]; regulation of catalytic activi…	RNA binding [GO:0003723]; protein binding [GO:0005515]; GTPase regulator activity [GO:0030695]; small GTPase binding [GO:0031267]; metal ion binding [GO:0046872]; transmembrane transporter binding [GO:0044325]; ; ; ; ; ; ; ; ; ; ;	cytosol [GO:0005829]; plasma membrane [GO:0005886]; presynaptic membrane [GO:0042734]; cell projection [GO:0042995]; presynaptic active zone [GO:0048786]; cytoskeleton of presynaptic active zone [GO:0048788]; ; ; ; ; ; ; ; ; ; ;
Nafisa_SEN7	Inter-alpha-trypsin inhibitor heavy chain H4	ITIH4	B7ZKJ8	A0A3Q1MA31	7.045	2.4322	XT NP B	2023ms1276	NA	NA	NA
Nafisa_SEN6	Inter-alpha-trypsin inhibitor heavy chain H4	ITIH4	B7ZKJ8	A0A3Q1MA31	7.0672	2.4401	XT NP B	2023ms1276	NA	NA	NA
Nafisa_SEN5	Inter-alpha-trypsin inhibitor heavy chain H4	ITIH4	B7ZKJ8	A0A3Q1MA31	7.0434	2.3903	XT NP B	2023ms1276	NA	NA	NA
Nafisa_SEN4	Inter-alpha-trypsin inhibitor heavy chain H4	ITIH4	B7ZKJ8	A0A3Q1MA31	7.0841	2.4638	XT NP B	2023ms1276	NA	NA	NA
Nafisa_SEN3	Inter-alpha-trypsin inhibitor heavy chain H4	ITIH4	B7ZKJ8	A0A3Q1MA31	7.058	2.4383	XT NP B	2023ms1276	NA	NA	NA
Nafisa_SEN2	Inter-alpha-trypsin inhibitor heavy chain H4	ITIH4	B7ZKJ8	A0A3Q1MA31	7.0334	2.4005	XT NP B	2023ms1276	NA	NA	NA
Nafisa_SEN1	Inter-alpha-trypsin inhibitor heavy chain H4	ITIH4	B7ZKJ8	A0A3Q1MA31	7.0462	2.4284	XT NP B	2023ms1276	NA	NA	NA
Nafisa_PRO7	Inter-alpha-trypsin inhibitor heavy chain H4	ITIH4	B7ZKJ8	A0A3Q1MA31	7.0979	2.5431	XT NP B	2023ms1276	NA	NA	NA
Nafisa_PRO6	Inter-alpha-trypsin inhibitor heavy chain H4	ITIH4	B7ZKJ8	A0A3Q1MA31	7.0918	2.5467	XT NP B	2023ms1276	NA	NA	NA
Nafisa_PRO5	Inter-alpha-trypsin inhibitor heavy chain H4	ITIH4	B7ZKJ8	A0A3Q1MA31	7.1413	2.6041	XT NP B	2023ms1276	NA	NA	NA
Nafisa_PRO4	Inter-alpha-trypsin inhibitor heavy chain H4	ITIH4	B7ZKJ8	A0A3Q1MA31	7.1402	2.568	XT NP B	2023ms1276	NA	NA	NA
Nafisa_PRO3	Inter-alpha-trypsin inhibitor heavy chain H4	ITIH4	B7ZKJ8	A0A3Q1MA31	7.1057	2.5351	XT NP B	2023ms1276	NA	NA	NA
Nafisa_PRO2	Inter-alpha-trypsin inhibitor heavy chain H4	ITIH4	B7ZKJ8	A0A3Q1MA31	7.0861	2.5343	XT NP B	2023ms1276	NA	NA	NA
Nafisa_PRO1	Inter-alpha-trypsin inhibitor heavy chain H4	ITIH4	B7ZKJ8	A0A3Q1MA31	7.1357	2.5885	XT NP B	2023ms1276	NA	NA	NA
Nafisa_SEN7	Protein phosphatase 1 regulatory subunit 14B	PPP1R14B	Q96C90	Q96C90	4.8326	0.2199	XT NP B	2023ms1276	regulation of phosphorylation [GO:0042325]; negative regulation of catalytic activity [GO:0043086]; innate immune response [GO:0045087]	protein serine/threonine phosphatase inhibitor activity [GO:0004865]	cytoplasm [GO:0005737]
Nafisa_SEN6	Protein phosphatase 1 regulatory subunit 14B	PPP1R14B	Q96C90	Q96C90	4.8127	0.1857	XT NP B	2023ms1276	regulation of phosphorylation [GO:0042325]; negative regulation of catalytic activity [GO:0043086]; innate immune response [GO:0045087]	protein serine/threonine phosphatase inhibitor activity [GO:0004865]	cytoplasm [GO:0005737]
Nafisa_SEN5	Protein phosphatase 1 regulatory subunit 14B	PPP1R14B	Q96C90	Q96C90	4.8366	0.1835	XT NP B	2023ms1276	regulation of phosphorylation [GO:0042325]; negative regulation of catalytic activity [GO:0043086]; innate immune response [GO:0045087]	protein serine/threonine phosphatase inhibitor activity [GO:0004865]	cytoplasm [GO:0005737]
Nafisa_SEN4	Protein phosphatase 1 regulatory subunit 14B	PPP1R14B	Q96C90	Q96C90	4.878	0.2577	XT NP B	2023ms1276	regulation of phosphorylation [GO:0042325]; negative regulation of catalytic activity [GO:0043086]; innate immune response [GO:0045087]	protein serine/threonine phosphatase inhibitor activity [GO:0004865]	cytoplasm [GO:0005737]
Nafisa_SEN3	Protein phosphatase 1 regulatory subunit 14B	PPP1R14B	Q96C90	Q96C90	4.7989	0.1793	XT NP B	2023ms1276	regulation of phosphorylation [GO:0042325]; negative regulation of catalytic activity [GO:0043086]; innate immune response [GO:0045087]	protein serine/threonine phosphatase inhibitor activity [GO:0004865]	cytoplasm [GO:0005737]
Nafisa_SEN2	Protein phosphatase 1 regulatory subunit 14B	PPP1R14B	Q96C90	Q96C90	4.8908	0.2579	XT NP B	2023ms1276	regulation of phosphorylation [GO:0042325]; negative regulation of catalytic activity [GO:0043086]; innate immune response [GO:0045087]	protein serine/threonine phosphatase inhibitor activity [GO:0004865]	cytoplasm [GO:0005737]
Nafisa_SEN1	Protein phosphatase 1 regulatory subunit 14B	PPP1R14B	Q96C90	Q96C90	4.7311	0.1134	XT NP B	2023ms1276	regulation of phosphorylation [GO:0042325]; negative regulation of catalytic activity [GO:0043086]; innate immune response [GO:0045087]	protein serine/threonine phosphatase inhibitor activity [GO:0004865]	cytoplasm [GO:0005737]
Nafisa_PRO7	Protein phosphatase 1 regulatory subunit 14B	PPP1R14B	Q96C90	Q96C90	4.5996	0.0447	XT NP B	2023ms1276	regulation of phosphorylation [GO:0042325]; negative regulation of catalytic activity [GO:0043086]; innate immune response [GO:0045087]	protein serine/threonine phosphatase inhibitor activity [GO:0004865]	cytoplasm [GO:0005737]
Nafisa_PRO6	Protein phosphatase 1 regulatory subunit 14B	PPP1R14B	Q96C90	Q96C90	4.6818	0.1368	XT NP B	2023ms1276	regulation of phosphorylation [GO:0042325]; negative regulation of catalytic activity [GO:0043086]; innate immune response [GO:0045087]	protein serine/threonine phosphatase inhibitor activity [GO:0004865]	cytoplasm [GO:0005737]
Nafisa_PRO5	Protein phosphatase 1 regulatory subunit 14B	PPP1R14B	Q96C90	Q96C90	4.6258	0.0886	XT NP B	2023ms1276	regulation of phosphorylation [GO:0042325]; negative regulation of catalytic activity [GO:0043086]; innate immune response [GO:0045087]	protein serine/threonine phosphatase inhibitor activity [GO:0004865]	cytoplasm [GO:0005737]
Nafisa_PRO4	Protein phosphatase 1 regulatory subunit 14B	PPP1R14B	Q96C90	Q96C90	4.5983	0.0261	XT NP B	2023ms1276	regulation of phosphorylation [GO:0042325]; negative regulation of catalytic activity [GO:0043086]; innate immune response [GO:0045087]	protein serine/threonine phosphatase inhibitor activity [GO:0004865]	cytoplasm [GO:0005737]
Nafisa_PRO3	Protein phosphatase 1 regulatory subunit 14B	PPP1R14B	Q96C90	Q96C90	4.6752	0.1047	XT NP B	2023ms1276	regulation of phosphorylation [GO:0042325]; negative regulation of catalytic activity [GO:0043086]; innate immune response [GO:0045087]	protein serine/threonine phosphatase inhibitor activity [GO:0004865]	cytoplasm [GO:0005737]
Nafisa_PRO2	Protein phosphatase 1 regulatory subunit 14B	PPP1R14B	Q96C90	Q96C90	4.6353	0.0835	XT NP B	2023ms1276	regulation of phosphorylation [GO:0042325]; negative regulation of catalytic activity [GO:0043086]; innate immune response [GO:0045087]	protein serine/threonine phosphatase inhibitor activity [GO:0004865]	cytoplasm [GO:0005737]
Nafisa_PRO1	Protein phosphatase 1 regulatory subunit 14B	PPP1R14B	Q96C90	Q96C90	4.6217	0.0744	XT NP B	2023ms1276	regulation of phosphorylation [GO:0042325]; negative regulation of catalytic activity [GO:0043086]; innate immune response [GO:0045087]	protein serine/threonine phosphatase inhibitor activity [GO:0004865]	cytoplasm [GO:0005737]
Nafisa_SEN7	Activin beta-B chain	INHBB	P09529	A0A3Q1LMU4	4.0891	-0.5236	XT NP A	2023ms1276	NA	NA	NA
Nafisa_SEN6	Activin beta-B chain	INHBB	P09529	A0A3Q1LMU4	4.0146	-0.6124	XT NP A	2023ms1276	NA	NA	NA
Nafisa_SEN5	Activin beta-B chain	INHBB	P09529	A0A3Q1LMU4	4.0225	-0.6306	XT NP A	2023ms1276	NA	NA	NA
Nafisa_SEN4	Activin beta-B chain	INHBB	P09529	A0A3Q1LMU4	3.9901	-0.6302	XT NP A	2023ms1276	NA	NA	NA
Nafisa_SEN3	Activin beta-B chain	INHBB	P09529	A0A3Q1LMU4	4.173	-0.4466	XT NP A	2023ms1276	NA	NA	NA
Nafisa_SEN2	Activin beta-B chain	INHBB	P09529	A0A3Q1LMU4	3.9899	-0.643	XT NP A	2023ms1276	NA	NA	NA
Nafisa_SEN1	Activin beta-B chain	INHBB	P09529	A0A3Q1LMU4	4.0304	-0.5873	XT NP A	2023ms1276	NA	NA	NA
Nafisa_PRO7	Activin beta-B chain	INHBB	P09529	A0A3Q1LMU4	4.3112	-0.2437	XT NP A	2023ms1276	NA	NA	NA
Nafisa_PRO6	Activin beta-B chain	INHBB	P09529	A0A3Q1LMU4	4.3335	-0.2115	XT NP A	2023ms1276	NA	NA	NA
Nafisa_PRO5	Activin beta-B chain	INHBB	P09529	A0A3Q1LMU4	4.508	-0.0292	XT NP A	2023ms1276	NA	NA	NA
Nafisa_PRO4	Activin beta-B chain	INHBB	P09529	A0A3Q1LMU4	4.3478	-0.2244	XT NP A	2023ms1276	NA	NA	NA
Nafisa_PRO3	Activin beta-B chain	INHBB	P09529	A0A3Q1LMU4	4.4591	-0.1115	XT NP A	2023ms1276	NA	NA	NA
Nafisa_PRO2	Activin beta-B chain	INHBB	P09529	A0A3Q1LMU4	4.431	-0.1207	XT NP A	2023ms1276	NA	NA	NA
Nafisa_PRO1	Activin beta-B chain	INHBB	P09529	A0A3Q1LMU4	4.3662	-0.1811	XT NP A	2023ms1276	NA	NA	NA
Nafisa_SEN7	Neutral cholesterol ester hydrolase 1;Isoform of Q6PIU2, Isoform 2 of Neutral cholesterol ester hydrolase 1	NCEH1;NCEH1	NA	Q6PIU2;Q6PIU2-2	4.2688	-0.344	XT NP A	2023ms1276	protein dephosphorylation [GO:0006470]; xenobiotic metabolic process [GO:0006805]; lipid catabolic process [GO:0016042]; low-density lipoprotein particle clearance [GO:0034383]; ether lipid metabolic process [GO:0046485]; SMAD protein signal transduction [GO:0060395];	sterol esterase activity [GO:0004771]; serine hydrolase activity [GO:0017171]; phosphate ion binding [GO:0042301]; hydrolase activity [GO:0016787];	endoplasmic reticulum membrane [GO:0005789]; plasma membrane [GO:0005886]; membrane [GO:0016020]; integral component of membrane [GO:0016021];
Nafisa_SEN6	Neutral cholesterol ester hydrolase 1;Isoform of Q6PIU2, Isoform 2 of Neutral cholesterol ester hydrolase 1	NCEH1;NCEH1	NA	Q6PIU2;Q6PIU2-2	4.3555	-0.2716	XT NP A	2023ms1276	protein dephosphorylation [GO:0006470]; xenobiotic metabolic process [GO:0006805]; lipid catabolic process [GO:0016042]; low-density lipoprotein particle clearance [GO:0034383]; ether lipid metabolic process [GO:0046485]; SMAD protein signal transduction [GO:0060395];	sterol esterase activity [GO:0004771]; serine hydrolase activity [GO:0017171]; phosphate ion binding [GO:0042301]; hydrolase activity [GO:0016787];	endoplasmic reticulum membrane [GO:0005789]; plasma membrane [GO:0005886]; membrane [GO:0016020]; integral component of membrane [GO:0016021];
Nafisa_SEN5	Neutral cholesterol ester hydrolase 1;Isoform of Q6PIU2, Isoform 2 of Neutral cholesterol ester hydrolase 1	NCEH1;NCEH1	NA	Q6PIU2;Q6PIU2-2	4.4205	-0.2326	XT NP A	2023ms1276	protein dephosphorylation [GO:0006470]; xenobiotic metabolic process [GO:0006805]; lipid catabolic process [GO:0016042]; low-density lipoprotein particle clearance [GO:0034383]; ether lipid metabolic process [GO:0046485]; SMAD protein signal transduction [GO:0060395];	sterol esterase activity [GO:0004771]; serine hydrolase activity [GO:0017171]; phosphate ion binding [GO:0042301]; hydrolase activity [GO:0016787];	endoplasmic reticulum membrane [GO:0005789]; plasma membrane [GO:0005886]; membrane [GO:0016020]; integral component of membrane [GO:0016021];
Nafisa_SEN4	Neutral cholesterol ester hydrolase 1;Isoform of Q6PIU2, Isoform 2 of Neutral cholesterol ester hydrolase 1	NCEH1;NCEH1	NA	Q6PIU2;Q6PIU2-2	4.289	-0.3314	XT NP A	2023ms1276	protein dephosphorylation [GO:0006470]; xenobiotic metabolic process [GO:0006805]; lipid catabolic process [GO:0016042]; low-density lipoprotein particle clearance [GO:0034383]; ether lipid metabolic process [GO:0046485]; SMAD protein signal transduction [GO:0060395];	sterol esterase activity [GO:0004771]; serine hydrolase activity [GO:0017171]; phosphate ion binding [GO:0042301]; hydrolase activity [GO:0016787];	endoplasmic reticulum membrane [GO:0005789]; plasma membrane [GO:0005886]; membrane [GO:0016020]; integral component of membrane [GO:0016021];
Nafisa_SEN3	Neutral cholesterol ester hydrolase 1;Isoform of Q6PIU2, Isoform 2 of Neutral cholesterol ester hydrolase 1	NCEH1;NCEH1	NA	Q6PIU2;Q6PIU2-2	4.1492	-0.4705	XT NP A	2023ms1276	protein dephosphorylation [GO:0006470]; xenobiotic metabolic process [GO:0006805]; lipid catabolic process [GO:0016042]; low-density lipoprotein particle clearance [GO:0034383]; ether lipid metabolic process [GO:0046485]; SMAD protein signal transduction [GO:0060395];	sterol esterase activity [GO:0004771]; serine hydrolase activity [GO:0017171]; phosphate ion binding [GO:0042301]; hydrolase activity [GO:0016787];	endoplasmic reticulum membrane [GO:0005789]; plasma membrane [GO:0005886]; membrane [GO:0016020]; integral component of membrane [GO:0016021];
Nafisa_SEN2	Neutral cholesterol ester hydrolase 1;Isoform of Q6PIU2, Isoform 2 of Neutral cholesterol ester hydrolase 1	NCEH1;NCEH1	NA	Q6PIU2;Q6PIU2-2	4.4263	-0.2066	XT NP A	2023ms1276	protein dephosphorylation [GO:0006470]; xenobiotic metabolic process [GO:0006805]; lipid catabolic process [GO:0016042]; low-density lipoprotein particle clearance [GO:0034383]; ether lipid metabolic process [GO:0046485]; SMAD protein signal transduction [GO:0060395];	sterol esterase activity [GO:0004771]; serine hydrolase activity [GO:0017171]; phosphate ion binding [GO:0042301]; hydrolase activity [GO:0016787];	endoplasmic reticulum membrane [GO:0005789]; plasma membrane [GO:0005886]; membrane [GO:0016020]; integral component of membrane [GO:0016021];
Nafisa_SEN1	Neutral cholesterol ester hydrolase 1;Isoform of Q6PIU2, Isoform 2 of Neutral cholesterol ester hydrolase 1	NCEH1;NCEH1	NA	Q6PIU2;Q6PIU2-2	4.3866	-0.2311	XT NP A	2023ms1276	protein dephosphorylation [GO:0006470]; xenobiotic metabolic process [GO:0006805]; lipid catabolic process [GO:0016042]; low-density lipoprotein particle clearance [GO:0034383]; ether lipid metabolic process [GO:0046485]; SMAD protein signal transduction [GO:0060395];	sterol esterase activity [GO:0004771]; serine hydrolase activity [GO:0017171]; phosphate ion binding [GO:0042301]; hydrolase activity [GO:0016787];	endoplasmic reticulum membrane [GO:0005789]; plasma membrane [GO:0005886]; membrane [GO:0016020]; integral component of membrane [GO:0016021];
Nafisa_PRO7	Neutral cholesterol ester hydrolase 1;Isoform of Q6PIU2, Isoform 2 of Neutral cholesterol ester hydrolase 1	NCEH1;NCEH1	NA	Q6PIU2;Q6PIU2-2	3.8785	-0.6764	XT NP A	2023ms1276	protein dephosphorylation [GO:0006470]; xenobiotic metabolic process [GO:0006805]; lipid catabolic process [GO:0016042]; low-density lipoprotein particle clearance [GO:0034383]; ether lipid metabolic process [GO:0046485]; SMAD protein signal transduction [GO:0060395];	sterol esterase activity [GO:0004771]; serine hydrolase activity [GO:0017171]; phosphate ion binding [GO:0042301]; hydrolase activity [GO:0016787];	endoplasmic reticulum membrane [GO:0005789]; plasma membrane [GO:0005886]; membrane [GO:0016020]; integral component of membrane [GO:0016021];
Nafisa_PRO6	Neutral cholesterol ester hydrolase 1;Isoform of Q6PIU2, Isoform 2 of Neutral cholesterol ester hydrolase 1	NCEH1;NCEH1	NA	Q6PIU2;Q6PIU2-2	3.885	-0.66	XT NP A	2023ms1276	protein dephosphorylation [GO:0006470]; xenobiotic metabolic process [GO:0006805]; lipid catabolic process [GO:0016042]; low-density lipoprotein particle clearance [GO:0034383]; ether lipid metabolic process [GO:0046485]; SMAD protein signal transduction [GO:0060395];	sterol esterase activity [GO:0004771]; serine hydrolase activity [GO:0017171]; phosphate ion binding [GO:0042301]; hydrolase activity [GO:0016787];	endoplasmic reticulum membrane [GO:0005789]; plasma membrane [GO:0005886]; membrane [GO:0016020]; integral component of membrane [GO:0016021];
Nafisa_SEN7	Claudin-5	CLDN5	D3DX19	Q2HJ22	4.0072	-0.6056	XT NP B	2023ms1276	NA	NA	NA
Nafisa_SEN6	Claudin-5	CLDN5	D3DX19	Q2HJ22	4.2062	-0.4209	XT NP B	2023ms1276	NA	NA	NA
Nafisa_SEN5	Claudin-5	CLDN5	D3DX19	Q2HJ22	4.1621	-0.4911	XT NP B	2023ms1276	NA	NA	NA
Nafisa_SEN4	Claudin-5	CLDN5	D3DX19	Q2HJ22	4.0578	-0.5625	XT NP B	2023ms1276	NA	NA	NA
Nafisa_SEN3	Claudin-5	CLDN5	D3DX19	Q2HJ22	3.7563	-0.8633	XT NP B	2023ms1276	NA	NA	NA
Nafisa_SEN2	Claudin-5	CLDN5	D3DX19	Q2HJ22	4.133	-0.4999	XT NP B	2023ms1276	NA	NA	NA
Nafisa_SEN1	Claudin-5	CLDN5	D3DX19	Q2HJ22	4.0741	-0.5436	XT NP B	2023ms1276	NA	NA	NA
Nafisa_PRO7	Claudin-5	CLDN5	D3DX19	Q2HJ22	4.0506	-0.5043	XT NP B	2023ms1276	NA	NA	NA
Nafisa_PRO6	Claudin-5	CLDN5	D3DX19	Q2HJ22	4.2107	-0.3343	XT NP B	2023ms1276	NA	NA	NA
Nafisa_PRO5	Claudin-5	CLDN5	D3DX19	Q2HJ22	4.0226	-0.5146	XT NP B	2023ms1276	NA	NA	NA
Nafisa_PRO4	Claudin-5	CLDN5	D3DX19	Q2HJ22	4.074	-0.4983	XT NP B	2023ms1276	NA	NA	NA
Nafisa_PRO3	Claudin-5	CLDN5	D3DX19	Q2HJ22	4.0441	-0.5264	XT NP B	2023ms1276	NA	NA	NA
Nafisa_PRO2	Claudin-5	CLDN5	D3DX19	Q2HJ22	4.1068	-0.445	XT NP B	2023ms1276	NA	NA	NA
Nafisa_PRO1	Claudin-5	CLDN5	D3DX19	Q2HJ22	3.963	-0.5842	XT NP B	2023ms1276	NA	NA	NA
Nafisa_SEN7	Nuclear body protein SP140-like protein;Isoform of Q9H930, Isoform 2 of Nuclear body protein SP140-like protein	SP140L;SP140L	NA	Q9H930;Q9H930-2	3.5923	-1.0205	XT NP A	2023ms1276	regulation of transcription by RNA polymerase II [GO:0006357];	DNA binding [GO:0003677]; metal ion binding [GO:0046872]; DNA-binding transcription factor activity, RNA polymerase II-specific [GO:0000981];	nuclear body [GO:0016604]; nucleus [GO:0005634];
Nafisa_SEN6	Nuclear body protein SP140-like protein;Isoform of Q9H930, Isoform 2 of Nuclear body protein SP140-like protein	SP140L;SP140L	NA	Q9H930;Q9H930-2	3.6039	-1.0232	XT NP A	2023ms1276	regulation of transcription by RNA polymerase II [GO:0006357];	DNA binding [GO:0003677]; metal ion binding [GO:0046872]; DNA-binding transcription factor activity, RNA polymerase II-specific [GO:0000981];	nuclear body [GO:0016604]; nucleus [GO:0005634];
Nafisa_SEN5	Nuclear body protein SP140-like protein;Isoform of Q9H930, Isoform 2 of Nuclear body protein SP140-like protein	SP140L;SP140L	NA	Q9H930;Q9H930-2	3.6582	-0.9949	XT NP A	2023ms1276	regulation of transcription by RNA polymerase II [GO:0006357];	DNA binding [GO:0003677]; metal ion binding [GO:0046872]; DNA-binding transcription factor activity, RNA polymerase II-specific [GO:0000981];	nuclear body [GO:0016604]; nucleus [GO:0005634];
Nafisa_SEN3	Nuclear body protein SP140-like protein;Isoform of Q9H930, Isoform 2 of Nuclear body protein SP140-like protein	SP140L;SP140L	NA	Q9H930;Q9H930-2	3.4108	-1.2089	XT NP A	2023ms1276	regulation of transcription by RNA polymerase II [GO:0006357];	DNA binding [GO:0003677]; metal ion binding [GO:0046872]; DNA-binding transcription factor activity, RNA polymerase II-specific [GO:0000981];	nuclear body [GO:0016604]; nucleus [GO:0005634];
Nafisa_SEN2	Nuclear body protein SP140-like protein;Isoform of Q9H930, Isoform 2 of Nuclear body protein SP140-like protein	SP140L;SP140L	NA	Q9H930;Q9H930-2	3.7185	-0.9144	XT NP A	2023ms1276	regulation of transcription by RNA polymerase II [GO:0006357];	DNA binding [GO:0003677]; metal ion binding [GO:0046872]; DNA-binding transcription factor activity, RNA polymerase II-specific [GO:0000981];	nuclear body [GO:0016604]; nucleus [GO:0005634];
Nafisa_SEN1	Nuclear body protein SP140-like protein;Isoform of Q9H930, Isoform 2 of Nuclear body protein SP140-like protein	SP140L;SP140L	NA	Q9H930;Q9H930-2	3.4368	-1.1809	XT NP A	2023ms1276	regulation of transcription by RNA polymerase II [GO:0006357];	DNA binding [GO:0003677]; metal ion binding [GO:0046872]; DNA-binding transcription factor activity, RNA polymerase II-specific [GO:0000981];	nuclear body [GO:0016604]; nucleus [GO:0005634];
Nafisa_SEN7	Inositol-trisphosphate 3-kinase B	ITPKB	B2R9J0	P27987	4.2035	-0.4093	XT NP B	2023ms1276	MAPK cascade [GO:0000165]; regulation of protein phosphorylation [GO:0001932]; myeloid cell homeostasis [GO:0002262]; signal transduction [GO:0007165]; cell surface receptor signaling pathway [GO:0007166]; phosphorylation [GO:0016310]; inositol trisphosphate metabolic process [GO:0032957]; negative regulation of neutrophil apoptotic process [GO:0033030]; common myeloid progenitor cell proliferati…	protein binding [GO:0005515]; calmodulin binding [GO:0005516]; ATP binding [GO:0005524]; inositol-1,4,5-trisphosphate 3-kinase activity [GO:0008440]; kinase activity [GO:0016301]; inositol hexakisphosphate kinase activity [GO:0000828]	cytosol [GO:0005829]; membrane [GO:0016020]; cytoplasm [GO:0005737]; nucleus [GO:0005634]
Nafisa_SEN6	Inositol-trisphosphate 3-kinase B	ITPKB	B2R9J0	P27987	4.2606	-0.3665	XT NP B	2023ms1276	MAPK cascade [GO:0000165]; regulation of protein phosphorylation [GO:0001932]; myeloid cell homeostasis [GO:0002262]; signal transduction [GO:0007165]; cell surface receptor signaling pathway [GO:0007166]; phosphorylation [GO:0016310]; inositol trisphosphate metabolic process [GO:0032957]; negative regulation of neutrophil apoptotic process [GO:0033030]; common myeloid progenitor cell proliferati…	protein binding [GO:0005515]; calmodulin binding [GO:0005516]; ATP binding [GO:0005524]; inositol-1,4,5-trisphosphate 3-kinase activity [GO:0008440]; kinase activity [GO:0016301]; inositol hexakisphosphate kinase activity [GO:0000828]	cytosol [GO:0005829]; membrane [GO:0016020]; cytoplasm [GO:0005737]; nucleus [GO:0005634]
Nafisa_SEN5	Inositol-trisphosphate 3-kinase B	ITPKB	B2R9J0	P27987	4.2835	-0.3696	XT NP B	2023ms1276	MAPK cascade [GO:0000165]; regulation of protein phosphorylation [GO:0001932]; myeloid cell homeostasis [GO:0002262]; signal transduction [GO:0007165]; cell surface receptor signaling pathway [GO:0007166]; phosphorylation [GO:0016310]; inositol trisphosphate metabolic process [GO:0032957]; negative regulation of neutrophil apoptotic process [GO:0033030]; common myeloid progenitor cell proliferati…	protein binding [GO:0005515]; calmodulin binding [GO:0005516]; ATP binding [GO:0005524]; inositol-1,4,5-trisphosphate 3-kinase activity [GO:0008440]; kinase activity [GO:0016301]; inositol hexakisphosphate kinase activity [GO:0000828]	cytosol [GO:0005829]; membrane [GO:0016020]; cytoplasm [GO:0005737]; nucleus [GO:0005634]
Nafisa_SEN4	Inositol-trisphosphate 3-kinase B	ITPKB	B2R9J0	P27987	4.3593	-0.2611	XT NP B	2023ms1276	MAPK cascade [GO:0000165]; regulation of protein phosphorylation [GO:0001932]; myeloid cell homeostasis [GO:0002262]; signal transduction [GO:0007165]; cell surface receptor signaling pathway [GO:0007166]; phosphorylation [GO:0016310]; inositol trisphosphate metabolic process [GO:0032957]; negative regulation of neutrophil apoptotic process [GO:0033030]; common myeloid progenitor cell proliferati…	protein binding [GO:0005515]; calmodulin binding [GO:0005516]; ATP binding [GO:0005524]; inositol-1,4,5-trisphosphate 3-kinase activity [GO:0008440]; kinase activity [GO:0016301]; inositol hexakisphosphate kinase activity [GO:0000828]	cytosol [GO:0005829]; membrane [GO:0016020]; cytoplasm [GO:0005737]; nucleus [GO:0005634]
Nafisa_SEN3	Inositol-trisphosphate 3-kinase B	ITPKB	B2R9J0	P27987	4.2568	-0.3629	XT NP B	2023ms1276	MAPK cascade [GO:0000165]; regulation of protein phosphorylation [GO:0001932]; myeloid cell homeostasis [GO:0002262]; signal transduction [GO:0007165]; cell surface receptor signaling pathway [GO:0007166]; phosphorylation [GO:0016310]; inositol trisphosphate metabolic process [GO:0032957]; negative regulation of neutrophil apoptotic process [GO:0033030]; common myeloid progenitor cell proliferati…	protein binding [GO:0005515]; calmodulin binding [GO:0005516]; ATP binding [GO:0005524]; inositol-1,4,5-trisphosphate 3-kinase activity [GO:0008440]; kinase activity [GO:0016301]; inositol hexakisphosphate kinase activity [GO:0000828]	cytosol [GO:0005829]; membrane [GO:0016020]; cytoplasm [GO:0005737]; nucleus [GO:0005634]
Nafisa_SEN2	Inositol-trisphosphate 3-kinase B	ITPKB	B2R9J0	P27987	4.2205	-0.4124	XT NP B	2023ms1276	MAPK cascade [GO:0000165]; regulation of protein phosphorylation [GO:0001932]; myeloid cell homeostasis [GO:0002262]; signal transduction [GO:0007165]; cell surface receptor signaling pathway [GO:0007166]; phosphorylation [GO:0016310]; inositol trisphosphate metabolic process [GO:0032957]; negative regulation of neutrophil apoptotic process [GO:0033030]; common myeloid progenitor cell proliferati…	protein binding [GO:0005515]; calmodulin binding [GO:0005516]; ATP binding [GO:0005524]; inositol-1,4,5-trisphosphate 3-kinase activity [GO:0008440]; kinase activity [GO:0016301]; inositol hexakisphosphate kinase activity [GO:0000828]	cytosol [GO:0005829]; membrane [GO:0016020]; cytoplasm [GO:0005737]; nucleus [GO:0005634]
Nafisa_SEN1	Inositol-trisphosphate 3-kinase B	ITPKB	B2R9J0	P27987	4.2766	-0.3411	XT NP B	2023ms1276	MAPK cascade [GO:0000165]; regulation of protein phosphorylation [GO:0001932]; myeloid cell homeostasis [GO:0002262]; signal transduction [GO:0007165]; cell surface receptor signaling pathway [GO:0007166]; phosphorylation [GO:0016310]; inositol trisphosphate metabolic process [GO:0032957]; negative regulation of neutrophil apoptotic process [GO:0033030]; common myeloid progenitor cell proliferati…	protein binding [GO:0005515]; calmodulin binding [GO:0005516]; ATP binding [GO:0005524]; inositol-1,4,5-trisphosphate 3-kinase activity [GO:0008440]; kinase activity [GO:0016301]; inositol hexakisphosphate kinase activity [GO:0000828]	cytosol [GO:0005829]; membrane [GO:0016020]; cytoplasm [GO:0005737]; nucleus [GO:0005634]
Nafisa_PRO7	Inositol-trisphosphate 3-kinase B	ITPKB	B2R9J0	P27987	4.2269	-0.3279	XT NP B	2023ms1276	MAPK cascade [GO:0000165]; regulation of protein phosphorylation [GO:0001932]; myeloid cell homeostasis [GO:0002262]; signal transduction [GO:0007165]; cell surface receptor signaling pathway [GO:0007166]; phosphorylation [GO:0016310]; inositol trisphosphate metabolic process [GO:0032957]; negative regulation of neutrophil apoptotic process [GO:0033030]; common myeloid progenitor cell proliferati…	protein binding [GO:0005515]; calmodulin binding [GO:0005516]; ATP binding [GO:0005524]; inositol-1,4,5-trisphosphate 3-kinase activity [GO:0008440]; kinase activity [GO:0016301]; inositol hexakisphosphate kinase activity [GO:0000828]	cytosol [GO:0005829]; membrane [GO:0016020]; cytoplasm [GO:0005737]; nucleus [GO:0005634]
Nafisa_PRO6	Inositol-trisphosphate 3-kinase B	ITPKB	B2R9J0	P27987	4.2177	-0.3274	XT NP B	2023ms1276	MAPK cascade [GO:0000165]; regulation of protein phosphorylation [GO:0001932]; myeloid cell homeostasis [GO:0002262]; signal transduction [GO:0007165]; cell surface receptor signaling pathway [GO:0007166]; phosphorylation [GO:0016310]; inositol trisphosphate metabolic process [GO:0032957]; negative regulation of neutrophil apoptotic process [GO:0033030]; common myeloid progenitor cell proliferati…	protein binding [GO:0005515]; calmodulin binding [GO:0005516]; ATP binding [GO:0005524]; inositol-1,4,5-trisphosphate 3-kinase activity [GO:0008440]; kinase activity [GO:0016301]; inositol hexakisphosphate kinase activity [GO:0000828]	cytosol [GO:0005829]; membrane [GO:0016020]; cytoplasm [GO:0005737]; nucleus [GO:0005634]
Nafisa_PRO5	Inositol-trisphosphate 3-kinase B	ITPKB	B2R9J0	P27987	4.1474	-0.3898	XT NP B	2023ms1276	MAPK cascade [GO:0000165]; regulation of protein phosphorylation [GO:0001932]; myeloid cell homeostasis [GO:0002262]; signal transduction [GO:0007165]; cell surface receptor signaling pathway [GO:0007166]; phosphorylation [GO:0016310]; inositol trisphosphate metabolic process [GO:0032957]; negative regulation of neutrophil apoptotic process [GO:0033030]; common myeloid progenitor cell proliferati…	protein binding [GO:0005515]; calmodulin binding [GO:0005516]; ATP binding [GO:0005524]; inositol-1,4,5-trisphosphate 3-kinase activity [GO:0008440]; kinase activity [GO:0016301]; inositol hexakisphosphate kinase activity [GO:0000828]	cytosol [GO:0005829]; membrane [GO:0016020]; cytoplasm [GO:0005737]; nucleus [GO:0005634]
Nafisa_PRO4	Inositol-trisphosphate 3-kinase B	ITPKB	B2R9J0	P27987	4.0974	-0.4748	XT NP B	2023ms1276	MAPK cascade [GO:0000165]; regulation of protein phosphorylation [GO:0001932]; myeloid cell homeostasis [GO:0002262]; signal transduction [GO:0007165]; cell surface receptor signaling pathway [GO:0007166]; phosphorylation [GO:0016310]; inositol trisphosphate metabolic process [GO:0032957]; negative regulation of neutrophil apoptotic process [GO:0033030]; common myeloid progenitor cell proliferati…	protein binding [GO:0005515]; calmodulin binding [GO:0005516]; ATP binding [GO:0005524]; inositol-1,4,5-trisphosphate 3-kinase activity [GO:0008440]; kinase activity [GO:0016301]; inositol hexakisphosphate kinase activity [GO:0000828]	cytosol [GO:0005829]; membrane [GO:0016020]; cytoplasm [GO:0005737]; nucleus [GO:0005634]
Nafisa_PRO3	Inositol-trisphosphate 3-kinase B	ITPKB	B2R9J0	P27987	4.4048	-0.1657	XT NP B	2023ms1276	MAPK cascade [GO:0000165]; regulation of protein phosphorylation [GO:0001932]; myeloid cell homeostasis [GO:0002262]; signal transduction [GO:0007165]; cell surface receptor signaling pathway [GO:0007166]; phosphorylation [GO:0016310]; inositol trisphosphate metabolic process [GO:0032957]; negative regulation of neutrophil apoptotic process [GO:0033030]; common myeloid progenitor cell proliferati…	protein binding [GO:0005515]; calmodulin binding [GO:0005516]; ATP binding [GO:0005524]; inositol-1,4,5-trisphosphate 3-kinase activity [GO:0008440]; kinase activity [GO:0016301]; inositol hexakisphosphate kinase activity [GO:0000828]	cytosol [GO:0005829]; membrane [GO:0016020]; cytoplasm [GO:0005737]; nucleus [GO:0005634]
Nafisa_PRO2	Inositol-trisphosphate 3-kinase B	ITPKB	B2R9J0	P27987	4.2166	-0.3352	XT NP B	2023ms1276	MAPK cascade [GO:0000165]; regulation of protein phosphorylation [GO:0001932]; myeloid cell homeostasis [GO:0002262]; signal transduction [GO:0007165]; cell surface receptor signaling pathway [GO:0007166]; phosphorylation [GO:0016310]; inositol trisphosphate metabolic process [GO:0032957]; negative regulation of neutrophil apoptotic process [GO:0033030]; common myeloid progenitor cell proliferati…	protein binding [GO:0005515]; calmodulin binding [GO:0005516]; ATP binding [GO:0005524]; inositol-1,4,5-trisphosphate 3-kinase activity [GO:0008440]; kinase activity [GO:0016301]; inositol hexakisphosphate kinase activity [GO:0000828]	cytosol [GO:0005829]; membrane [GO:0016020]; cytoplasm [GO:0005737]; nucleus [GO:0005634]
Nafisa_PRO1	Inositol-trisphosphate 3-kinase B	ITPKB	B2R9J0	P27987	4.3045	-0.2428	XT NP B	2023ms1276	MAPK cascade [GO:0000165]; regulation of protein phosphorylation [GO:0001932]; myeloid cell homeostasis [GO:0002262]; signal transduction [GO:0007165]; cell surface receptor signaling pathway [GO:0007166]; phosphorylation [GO:0016310]; inositol trisphosphate metabolic process [GO:0032957]; negative regulation of neutrophil apoptotic process [GO:0033030]; common myeloid progenitor cell proliferati…	protein binding [GO:0005515]; calmodulin binding [GO:0005516]; ATP binding [GO:0005524]; inositol-1,4,5-trisphosphate 3-kinase activity [GO:0008440]; kinase activity [GO:0016301]; inositol hexakisphosphate kinase activity [GO:0000828]	cytosol [GO:0005829]; membrane [GO:0016020]; cytoplasm [GO:0005737]; nucleus [GO:0005634]
Nafisa_SEN6	Arrestin domain containing 1	ARRDC1	Q8N5I2	A0A3Q1MQ92	3.7082	-0.9189	XT NP A	2023ms1276	NA	NA	NA
Nafisa_SEN5	Arrestin domain containing 1	ARRDC1	Q8N5I2	A0A3Q1MQ92	3.8577	-0.7954	XT NP A	2023ms1276	NA	NA	NA
Nafisa_SEN4	Arrestin domain containing 1	ARRDC1	Q8N5I2	A0A3Q1MQ92	3.7374	-0.8829	XT NP A	2023ms1276	NA	NA	NA
Nafisa_SEN3	Arrestin domain containing 1	ARRDC1	Q8N5I2	A0A3Q1MQ92	3.387	-1.2326	XT NP A	2023ms1276	NA	NA	NA
Nafisa_SEN2	Arrestin domain containing 1	ARRDC1	Q8N5I2	A0A3Q1MQ92	3.7879	-0.845	XT NP A	2023ms1276	NA	NA	NA
Nafisa_SEN1	Arrestin domain containing 1	ARRDC1	Q8N5I2	A0A3Q1MQ92	3.2707	-1.347	XT NP A	2023ms1276	NA	NA	NA
Nafisa_PRO7	Arrestin domain containing 1	ARRDC1	Q8N5I2	A0A3Q1MQ92	4.0859	-0.469	XT NP A	2023ms1276	NA	NA	NA
Nafisa_PRO6	Arrestin domain containing 1	ARRDC1	Q8N5I2	A0A3Q1MQ92	4.0438	-0.5013	XT NP A	2023ms1276	NA	NA	NA
Nafisa_PRO5	Arrestin domain containing 1	ARRDC1	Q8N5I2	A0A3Q1MQ92	4.2119	-0.3252	XT NP A	2023ms1276	NA	NA	NA
Nafisa_PRO4	Arrestin domain containing 1	ARRDC1	Q8N5I2	A0A3Q1MQ92	4.1806	-0.3917	XT NP A	2023ms1276	NA	NA	NA
Nafisa_PRO3	Arrestin domain containing 1	ARRDC1	Q8N5I2	A0A3Q1MQ92	4.0503	-0.5203	XT NP A	2023ms1276	NA	NA	NA
Nafisa_PRO2	Arrestin domain containing 1	ARRDC1	Q8N5I2	A0A3Q1MQ92	4.0645	-0.4872	XT NP A	2023ms1276	NA	NA	NA
Nafisa_PRO1	Arrestin domain containing 1	ARRDC1	Q8N5I2	A0A3Q1MQ92	4.0593	-0.4879	XT NP A	2023ms1276	NA	NA	NA
Nafisa_SEN7	Immunoglobulin heavy constant gamma 2	IGHG2	NA	P01859	4.3179	-0.2949	XT NP A	2023ms1276	phagocytosis, engulfment [GO:0006911]; B cell receptor signaling pathway [GO:0050853]; phagocytosis, recognition [GO:0006910]; complement activation, classical pathway [GO:0006958]; positive regulation of B cell activation [GO:0050871]; defense response to bacterium [GO:0042742]; innate immune response [GO:0045087]	protein binding [GO:0005515]; antigen binding [GO:0003823]; immunoglobulin receptor binding [GO:0034987]	extracellular region [GO:0005576]; extracellular space [GO:0005615]; extracellular exosome [GO:0070062]; blood microparticle [GO:0072562]; immunoglobulin complex, circulating [GO:0042571]; external side of plasma membrane [GO:0009897]
Nafisa_SEN4	Immunoglobulin heavy constant gamma 2	IGHG2	NA	P01859	5.9855	1.3651	XT NP A	2023ms1276	phagocytosis, engulfment [GO:0006911]; B cell receptor signaling pathway [GO:0050853]; phagocytosis, recognition [GO:0006910]; complement activation, classical pathway [GO:0006958]; positive regulation of B cell activation [GO:0050871]; defense response to bacterium [GO:0042742]; innate immune response [GO:0045087]	protein binding [GO:0005515]; antigen binding [GO:0003823]; immunoglobulin receptor binding [GO:0034987]	extracellular region [GO:0005576]; extracellular space [GO:0005615]; extracellular exosome [GO:0070062]; blood microparticle [GO:0072562]; immunoglobulin complex, circulating [GO:0042571]; external side of plasma membrane [GO:0009897]
Nafisa_SEN3	Immunoglobulin heavy constant gamma 2	IGHG2	NA	P01859	4.2936	-0.3261	XT NP A	2023ms1276	phagocytosis, engulfment [GO:0006911]; B cell receptor signaling pathway [GO:0050853]; phagocytosis, recognition [GO:0006910]; complement activation, classical pathway [GO:0006958]; positive regulation of B cell activation [GO:0050871]; defense response to bacterium [GO:0042742]; innate immune response [GO:0045087]	protein binding [GO:0005515]; antigen binding [GO:0003823]; immunoglobulin receptor binding [GO:0034987]	extracellular region [GO:0005576]; extracellular space [GO:0005615]; extracellular exosome [GO:0070062]; blood microparticle [GO:0072562]; immunoglobulin complex, circulating [GO:0042571]; external side of plasma membrane [GO:0009897]
Nafisa_SEN2	Immunoglobulin heavy constant gamma 2	IGHG2	NA	P01859	4.8294	0.1965	XT NP A	2023ms1276	phagocytosis, engulfment [GO:0006911]; B cell receptor signaling pathway [GO:0050853]; phagocytosis, recognition [GO:0006910]; complement activation, classical pathway [GO:0006958]; positive regulation of B cell activation [GO:0050871]; defense response to bacterium [GO:0042742]; innate immune response [GO:0045087]	protein binding [GO:0005515]; antigen binding [GO:0003823]; immunoglobulin receptor binding [GO:0034987]	extracellular region [GO:0005576]; extracellular space [GO:0005615]; extracellular exosome [GO:0070062]; blood microparticle [GO:0072562]; immunoglobulin complex, circulating [GO:0042571]; external side of plasma membrane [GO:0009897]
Nafisa_SEN1	Immunoglobulin heavy constant gamma 2	IGHG2	NA	P01859	3.8951	-0.7226	XT NP A	2023ms1276	phagocytosis, engulfment [GO:0006911]; B cell receptor signaling pathway [GO:0050853]; phagocytosis, recognition [GO:0006910]; complement activation, classical pathway [GO:0006958]; positive regulation of B cell activation [GO:0050871]; defense response to bacterium [GO:0042742]; innate immune response [GO:0045087]	protein binding [GO:0005515]; antigen binding [GO:0003823]; immunoglobulin receptor binding [GO:0034987]	extracellular region [GO:0005576]; extracellular space [GO:0005615]; extracellular exosome [GO:0070062]; blood microparticle [GO:0072562]; immunoglobulin complex, circulating [GO:0042571]; external side of plasma membrane [GO:0009897]
Nafisa_PRO7	Immunoglobulin heavy constant gamma 2	IGHG2	NA	P01859	4.2362	-0.3187	XT NP A	2023ms1276	phagocytosis, engulfment [GO:0006911]; B cell receptor signaling pathway [GO:0050853]; phagocytosis, recognition [GO:0006910]; complement activation, classical pathway [GO:0006958]; positive regulation of B cell activation [GO:0050871]; defense response to bacterium [GO:0042742]; innate immune response [GO:0045087]	protein binding [GO:0005515]; antigen binding [GO:0003823]; immunoglobulin receptor binding [GO:0034987]	extracellular region [GO:0005576]; extracellular space [GO:0005615]; extracellular exosome [GO:0070062]; blood microparticle [GO:0072562]; immunoglobulin complex, circulating [GO:0042571]; external side of plasma membrane [GO:0009897]
Nafisa_PRO6	Immunoglobulin heavy constant gamma 2	IGHG2	NA	P01859	4.7976	0.2526	XT NP A	2023ms1276	phagocytosis, engulfment [GO:0006911]; B cell receptor signaling pathway [GO:0050853]; phagocytosis, recognition [GO:0006910]; complement activation, classical pathway [GO:0006958]; positive regulation of B cell activation [GO:0050871]; defense response to bacterium [GO:0042742]; innate immune response [GO:0045087]	protein binding [GO:0005515]; antigen binding [GO:0003823]; immunoglobulin receptor binding [GO:0034987]	extracellular region [GO:0005576]; extracellular space [GO:0005615]; extracellular exosome [GO:0070062]; blood microparticle [GO:0072562]; immunoglobulin complex, circulating [GO:0042571]; external side of plasma membrane [GO:0009897]
Nafisa_PRO5	Immunoglobulin heavy constant gamma 2	IGHG2	NA	P01859	4.1217	-0.4155	XT NP A	2023ms1276	phagocytosis, engulfment [GO:0006911]; B cell receptor signaling pathway [GO:0050853]; phagocytosis, recognition [GO:0006910]; complement activation, classical pathway [GO:0006958]; positive regulation of B cell activation [GO:0050871]; defense response to bacterium [GO:0042742]; innate immune response [GO:0045087]	protein binding [GO:0005515]; antigen binding [GO:0003823]; immunoglobulin receptor binding [GO:0034987]	extracellular region [GO:0005576]; extracellular space [GO:0005615]; extracellular exosome [GO:0070062]; blood microparticle [GO:0072562]; immunoglobulin complex, circulating [GO:0042571]; external side of plasma membrane [GO:0009897]
Nafisa_PRO4	Immunoglobulin heavy constant gamma 2	IGHG2	NA	P01859	4.1341	-0.4381	XT NP A	2023ms1276	phagocytosis, engulfment [GO:0006911]; B cell receptor signaling pathway [GO:0050853]; phagocytosis, recognition [GO:0006910]; complement activation, classical pathway [GO:0006958]; positive regulation of B cell activation [GO:0050871]; defense response to bacterium [GO:0042742]; innate immune response [GO:0045087]	protein binding [GO:0005515]; antigen binding [GO:0003823]; immunoglobulin receptor binding [GO:0034987]	extracellular region [GO:0005576]; extracellular space [GO:0005615]; extracellular exosome [GO:0070062]; blood microparticle [GO:0072562]; immunoglobulin complex, circulating [GO:0042571]; external side of plasma membrane [GO:0009897]
Nafisa_PRO3	Immunoglobulin heavy constant gamma 2	IGHG2	NA	P01859	4.1921	-0.3785	XT NP A	2023ms1276	phagocytosis, engulfment [GO:0006911]; B cell receptor signaling pathway [GO:0050853]; phagocytosis, recognition [GO:0006910]; complement activation, classical pathway [GO:0006958]; positive regulation of B cell activation [GO:0050871]; defense response to bacterium [GO:0042742]; innate immune response [GO:0045087]	protein binding [GO:0005515]; antigen binding [GO:0003823]; immunoglobulin receptor binding [GO:0034987]	extracellular region [GO:0005576]; extracellular space [GO:0005615]; extracellular exosome [GO:0070062]; blood microparticle [GO:0072562]; immunoglobulin complex, circulating [GO:0042571]; external side of plasma membrane [GO:0009897]
Nafisa_PRO2	Immunoglobulin heavy constant gamma 2	IGHG2	NA	P01859	4.3671	-0.1847	XT NP A	2023ms1276	phagocytosis, engulfment [GO:0006911]; B cell receptor signaling pathway [GO:0050853]; phagocytosis, recognition [GO:0006910]; complement activation, classical pathway [GO:0006958]; positive regulation of B cell activation [GO:0050871]; defense response to bacterium [GO:0042742]; innate immune response [GO:0045087]	protein binding [GO:0005515]; antigen binding [GO:0003823]; immunoglobulin receptor binding [GO:0034987]	extracellular region [GO:0005576]; extracellular space [GO:0005615]; extracellular exosome [GO:0070062]; blood microparticle [GO:0072562]; immunoglobulin complex, circulating [GO:0042571]; external side of plasma membrane [GO:0009897]
Nafisa_PRO1	Immunoglobulin heavy constant gamma 2	IGHG2	NA	P01859	6.8352	2.288	XT NP A	2023ms1276	phagocytosis, engulfment [GO:0006911]; B cell receptor signaling pathway [GO:0050853]; phagocytosis, recognition [GO:0006910]; complement activation, classical pathway [GO:0006958]; positive regulation of B cell activation [GO:0050871]; defense response to bacterium [GO:0042742]; innate immune response [GO:0045087]	protein binding [GO:0005515]; antigen binding [GO:0003823]; immunoglobulin receptor binding [GO:0034987]	extracellular region [GO:0005576]; extracellular space [GO:0005615]; extracellular exosome [GO:0070062]; blood microparticle [GO:0072562]; immunoglobulin complex, circulating [GO:0042571]; external side of plasma membrane [GO:0009897]
Nafisa_SEN7	Isoform of Q9BTE0, Isoform 2 of N-acetyltransferase 9	NAT9	Q9BTE0	Q9BTE0-2	4.0704	-0.5424	XT NP B	2023ms1276	NA	NA	NA
Nafisa_SEN6	Isoform of Q9BTE0, Isoform 2 of N-acetyltransferase 9	NAT9	Q9BTE0	Q9BTE0-2	4.2131	-0.4139	XT NP B	2023ms1276	NA	NA	NA
Nafisa_SEN5	Isoform of Q9BTE0, Isoform 2 of N-acetyltransferase 9	NAT9	Q9BTE0	Q9BTE0-2	4.2001	-0.453	XT NP B	2023ms1276	NA	NA	NA
Nafisa_SEN4	Isoform of Q9BTE0, Isoform 2 of N-acetyltransferase 9	NAT9	Q9BTE0	Q9BTE0-2	4.28	-0.3403	XT NP B	2023ms1276	NA	NA	NA
Nafisa_SEN2	Isoform of Q9BTE0, Isoform 2 of N-acetyltransferase 9	NAT9	Q9BTE0	Q9BTE0-2	4.3422	-0.2908	XT NP B	2023ms1276	NA	NA	NA
Nafisa_SEN1	Isoform of Q9BTE0, Isoform 2 of N-acetyltransferase 9	NAT9	Q9BTE0	Q9BTE0-2	4.2372	-0.3805	XT NP B	2023ms1276	NA	NA	NA
Nafisa_PRO7	Isoform of Q9BTE0, Isoform 2 of N-acetyltransferase 9	NAT9	Q9BTE0	Q9BTE0-2	4.1883	-0.3666	XT NP B	2023ms1276	NA	NA	NA
Nafisa_PRO6	Isoform of Q9BTE0, Isoform 2 of N-acetyltransferase 9	NAT9	Q9BTE0	Q9BTE0-2	4.1818	-0.3633	XT NP B	2023ms1276	NA	NA	NA
Nafisa_PRO5	Isoform of Q9BTE0, Isoform 2 of N-acetyltransferase 9	NAT9	Q9BTE0	Q9BTE0-2	4.1445	-0.3927	XT NP B	2023ms1276	NA	NA	NA
Nafisa_PRO4	Isoform of Q9BTE0, Isoform 2 of N-acetyltransferase 9	NAT9	Q9BTE0	Q9BTE0-2	4.3396	-0.2327	XT NP B	2023ms1276	NA	NA	NA
Nafisa_PRO3	Isoform of Q9BTE0, Isoform 2 of N-acetyltransferase 9	NAT9	Q9BTE0	Q9BTE0-2	3.9566	-0.614	XT NP B	2023ms1276	NA	NA	NA
Nafisa_PRO1	Isoform of Q9BTE0, Isoform 2 of N-acetyltransferase 9	NAT9	Q9BTE0	Q9BTE0-2	4.3331	-0.2142	XT NP B	2023ms1276	NA	NA	NA
Nafisa_SEN7	Lysosomal-associated transmembrane protein 5	LAPTM5	Q13571	Q13571	4.125	-0.4878	XT NP B	2023ms1276	defense response to tumor cell [GO:0002357]; positive regulation of cytokine production involved in immune response [GO:0002720]; protein targeting to lysosome [GO:0006622]; intracellular protein transport [GO:0006886]; activation of cysteine-type endopeptidase activity involved in apoptotic process [GO:0006919]; induction of programmed cell death [GO:0012502]; positive regulation of protein ubiq…	protein binding [GO:0005515]; ubiquitin protein ligase binding [GO:0031625]; ubiquitin-dependent protein binding [GO:0140036]; protein sequestering activity [GO:0140311]	lysosome [GO:0005764]; lysosomal membrane [GO:0005765]; cytosol [GO:0005829]; integral component of plasma membrane [GO:0005887]; transport vesicle [GO:0030133]; cytoplasmic vesicle [GO:0031410]; perinuclear region of cytoplasm [GO:0048471]; protein-containing complex [GO:0032991]
Nafisa_SEN6	Lysosomal-associated transmembrane protein 5	LAPTM5	Q13571	Q13571	4.0934	-0.5337	XT NP B	2023ms1276	defense response to tumor cell [GO:0002357]; positive regulation of cytokine production involved in immune response [GO:0002720]; protein targeting to lysosome [GO:0006622]; intracellular protein transport [GO:0006886]; activation of cysteine-type endopeptidase activity involved in apoptotic process [GO:0006919]; induction of programmed cell death [GO:0012502]; positive regulation of protein ubiq…	protein binding [GO:0005515]; ubiquitin protein ligase binding [GO:0031625]; ubiquitin-dependent protein binding [GO:0140036]; protein sequestering activity [GO:0140311]	lysosome [GO:0005764]; lysosomal membrane [GO:0005765]; cytosol [GO:0005829]; integral component of plasma membrane [GO:0005887]; transport vesicle [GO:0030133]; cytoplasmic vesicle [GO:0031410]; perinuclear region of cytoplasm [GO:0048471]; protein-containing complex [GO:0032991]
Nafisa_SEN5	Lysosomal-associated transmembrane protein 5	LAPTM5	Q13571	Q13571	4.1387	-0.5144	XT NP B	2023ms1276	defense response to tumor cell [GO:0002357]; positive regulation of cytokine production involved in immune response [GO:0002720]; protein targeting to lysosome [GO:0006622]; intracellular protein transport [GO:0006886]; activation of cysteine-type endopeptidase activity involved in apoptotic process [GO:0006919]; induction of programmed cell death [GO:0012502]; positive regulation of protein ubiq…	protein binding [GO:0005515]; ubiquitin protein ligase binding [GO:0031625]; ubiquitin-dependent protein binding [GO:0140036]; protein sequestering activity [GO:0140311]	lysosome [GO:0005764]; lysosomal membrane [GO:0005765]; cytosol [GO:0005829]; integral component of plasma membrane [GO:0005887]; transport vesicle [GO:0030133]; cytoplasmic vesicle [GO:0031410]; perinuclear region of cytoplasm [GO:0048471]; protein-containing complex [GO:0032991]
Nafisa_SEN4	Lysosomal-associated transmembrane protein 5	LAPTM5	Q13571	Q13571	4.1725	-0.4478	XT NP B	2023ms1276	defense response to tumor cell [GO:0002357]; positive regulation of cytokine production involved in immune response [GO:0002720]; protein targeting to lysosome [GO:0006622]; intracellular protein transport [GO:0006886]; activation of cysteine-type endopeptidase activity involved in apoptotic process [GO:0006919]; induction of programmed cell death [GO:0012502]; positive regulation of protein ubiq…	protein binding [GO:0005515]; ubiquitin protein ligase binding [GO:0031625]; ubiquitin-dependent protein binding [GO:0140036]; protein sequestering activity [GO:0140311]	lysosome [GO:0005764]; lysosomal membrane [GO:0005765]; cytosol [GO:0005829]; integral component of plasma membrane [GO:0005887]; transport vesicle [GO:0030133]; cytoplasmic vesicle [GO:0031410]; perinuclear region of cytoplasm [GO:0048471]; protein-containing complex [GO:0032991]
Nafisa_SEN3	Lysosomal-associated transmembrane protein 5	LAPTM5	Q13571	Q13571	4.042	-0.5776	XT NP B	2023ms1276	defense response to tumor cell [GO:0002357]; positive regulation of cytokine production involved in immune response [GO:0002720]; protein targeting to lysosome [GO:0006622]; intracellular protein transport [GO:0006886]; activation of cysteine-type endopeptidase activity involved in apoptotic process [GO:0006919]; induction of programmed cell death [GO:0012502]; positive regulation of protein ubiq…	protein binding [GO:0005515]; ubiquitin protein ligase binding [GO:0031625]; ubiquitin-dependent protein binding [GO:0140036]; protein sequestering activity [GO:0140311]	lysosome [GO:0005764]; lysosomal membrane [GO:0005765]; cytosol [GO:0005829]; integral component of plasma membrane [GO:0005887]; transport vesicle [GO:0030133]; cytoplasmic vesicle [GO:0031410]; perinuclear region of cytoplasm [GO:0048471]; protein-containing complex [GO:0032991]
Nafisa_SEN2	Lysosomal-associated transmembrane protein 5	LAPTM5	Q13571	Q13571	4.2554	-0.3776	XT NP B	2023ms1276	defense response to tumor cell [GO:0002357]; positive regulation of cytokine production involved in immune response [GO:0002720]; protein targeting to lysosome [GO:0006622]; intracellular protein transport [GO:0006886]; activation of cysteine-type endopeptidase activity involved in apoptotic process [GO:0006919]; induction of programmed cell death [GO:0012502]; positive regulation of protein ubiq…	protein binding [GO:0005515]; ubiquitin protein ligase binding [GO:0031625]; ubiquitin-dependent protein binding [GO:0140036]; protein sequestering activity [GO:0140311]	lysosome [GO:0005764]; lysosomal membrane [GO:0005765]; cytosol [GO:0005829]; integral component of plasma membrane [GO:0005887]; transport vesicle [GO:0030133]; cytoplasmic vesicle [GO:0031410]; perinuclear region of cytoplasm [GO:0048471]; protein-containing complex [GO:0032991]
Nafisa_SEN1	Lysosomal-associated transmembrane protein 5	LAPTM5	Q13571	Q13571	3.9137	-0.7041	XT NP B	2023ms1276	defense response to tumor cell [GO:0002357]; positive regulation of cytokine production involved in immune response [GO:0002720]; protein targeting to lysosome [GO:0006622]; intracellular protein transport [GO:0006886]; activation of cysteine-type endopeptidase activity involved in apoptotic process [GO:0006919]; induction of programmed cell death [GO:0012502]; positive regulation of protein ubiq…	protein binding [GO:0005515]; ubiquitin protein ligase binding [GO:0031625]; ubiquitin-dependent protein binding [GO:0140036]; protein sequestering activity [GO:0140311]	lysosome [GO:0005764]; lysosomal membrane [GO:0005765]; cytosol [GO:0005829]; integral component of plasma membrane [GO:0005887]; transport vesicle [GO:0030133]; cytoplasmic vesicle [GO:0031410]; perinuclear region of cytoplasm [GO:0048471]; protein-containing complex [GO:0032991]
Nafisa_PRO7	Lysosomal-associated transmembrane protein 5	LAPTM5	Q13571	Q13571	3.5223	-1.0326	XT NP B	2023ms1276	defense response to tumor cell [GO:0002357]; positive regulation of cytokine production involved in immune response [GO:0002720]; protein targeting to lysosome [GO:0006622]; intracellular protein transport [GO:0006886]; activation of cysteine-type endopeptidase activity involved in apoptotic process [GO:0006919]; induction of programmed cell death [GO:0012502]; positive regulation of protein ubiq…	protein binding [GO:0005515]; ubiquitin protein ligase binding [GO:0031625]; ubiquitin-dependent protein binding [GO:0140036]; protein sequestering activity [GO:0140311]	lysosome [GO:0005764]; lysosomal membrane [GO:0005765]; cytosol [GO:0005829]; integral component of plasma membrane [GO:0005887]; transport vesicle [GO:0030133]; cytoplasmic vesicle [GO:0031410]; perinuclear region of cytoplasm [GO:0048471]; protein-containing complex [GO:0032991]
Nafisa_PRO6	Lysosomal-associated transmembrane protein 5	LAPTM5	Q13571	Q13571	3.4492	-1.0959	XT NP B	2023ms1276	defense response to tumor cell [GO:0002357]; positive regulation of cytokine production involved in immune response [GO:0002720]; protein targeting to lysosome [GO:0006622]; intracellular protein transport [GO:0006886]; activation of cysteine-type endopeptidase activity involved in apoptotic process [GO:0006919]; induction of programmed cell death [GO:0012502]; positive regulation of protein ubiq…	protein binding [GO:0005515]; ubiquitin protein ligase binding [GO:0031625]; ubiquitin-dependent protein binding [GO:0140036]; protein sequestering activity [GO:0140311]	lysosome [GO:0005764]; lysosomal membrane [GO:0005765]; cytosol [GO:0005829]; integral component of plasma membrane [GO:0005887]; transport vesicle [GO:0030133]; cytoplasmic vesicle [GO:0031410]; perinuclear region of cytoplasm [GO:0048471]; protein-containing complex [GO:0032991]
Nafisa_PRO4	Lysosomal-associated transmembrane protein 5	LAPTM5	Q13571	Q13571	3.7021	-0.8701	XT NP B	2023ms1276	defense response to tumor cell [GO:0002357]; positive regulation of cytokine production involved in immune response [GO:0002720]; protein targeting to lysosome [GO:0006622]; intracellular protein transport [GO:0006886]; activation of cysteine-type endopeptidase activity involved in apoptotic process [GO:0006919]; induction of programmed cell death [GO:0012502]; positive regulation of protein ubiq…	protein binding [GO:0005515]; ubiquitin protein ligase binding [GO:0031625]; ubiquitin-dependent protein binding [GO:0140036]; protein sequestering activity [GO:0140311]	lysosome [GO:0005764]; lysosomal membrane [GO:0005765]; cytosol [GO:0005829]; integral component of plasma membrane [GO:0005887]; transport vesicle [GO:0030133]; cytoplasmic vesicle [GO:0031410]; perinuclear region of cytoplasm [GO:0048471]; protein-containing complex [GO:0032991]
Nafisa_PRO3	Lysosomal-associated transmembrane protein 5	LAPTM5	Q13571	Q13571	3.4936	-1.0769	XT NP B	2023ms1276	defense response to tumor cell [GO:0002357]; positive regulation of cytokine production involved in immune response [GO:0002720]; protein targeting to lysosome [GO:0006622]; intracellular protein transport [GO:0006886]; activation of cysteine-type endopeptidase activity involved in apoptotic process [GO:0006919]; induction of programmed cell death [GO:0012502]; positive regulation of protein ubiq…	protein binding [GO:0005515]; ubiquitin protein ligase binding [GO:0031625]; ubiquitin-dependent protein binding [GO:0140036]; protein sequestering activity [GO:0140311]	lysosome [GO:0005764]; lysosomal membrane [GO:0005765]; cytosol [GO:0005829]; integral component of plasma membrane [GO:0005887]; transport vesicle [GO:0030133]; cytoplasmic vesicle [GO:0031410]; perinuclear region of cytoplasm [GO:0048471]; protein-containing complex [GO:0032991]
Nafisa_PRO2	Lysosomal-associated transmembrane protein 5	LAPTM5	Q13571	Q13571	3.3985	-1.1533	XT NP B	2023ms1276	defense response to tumor cell [GO:0002357]; positive regulation of cytokine production involved in immune response [GO:0002720]; protein targeting to lysosome [GO:0006622]; intracellular protein transport [GO:0006886]; activation of cysteine-type endopeptidase activity involved in apoptotic process [GO:0006919]; induction of programmed cell death [GO:0012502]; positive regulation of protein ubiq…	protein binding [GO:0005515]; ubiquitin protein ligase binding [GO:0031625]; ubiquitin-dependent protein binding [GO:0140036]; protein sequestering activity [GO:0140311]	lysosome [GO:0005764]; lysosomal membrane [GO:0005765]; cytosol [GO:0005829]; integral component of plasma membrane [GO:0005887]; transport vesicle [GO:0030133]; cytoplasmic vesicle [GO:0031410]; perinuclear region of cytoplasm [GO:0048471]; protein-containing complex [GO:0032991]
Nafisa_PRO1	Lysosomal-associated transmembrane protein 5	LAPTM5	Q13571	Q13571	3.3655	-1.1818	XT NP B	2023ms1276	defense response to tumor cell [GO:0002357]; positive regulation of cytokine production involved in immune response [GO:0002720]; protein targeting to lysosome [GO:0006622]; intracellular protein transport [GO:0006886]; activation of cysteine-type endopeptidase activity involved in apoptotic process [GO:0006919]; induction of programmed cell death [GO:0012502]; positive regulation of protein ubiq…	protein binding [GO:0005515]; ubiquitin protein ligase binding [GO:0031625]; ubiquitin-dependent protein binding [GO:0140036]; protein sequestering activity [GO:0140311]	lysosome [GO:0005764]; lysosomal membrane [GO:0005765]; cytosol [GO:0005829]; integral component of plasma membrane [GO:0005887]; transport vesicle [GO:0030133]; cytoplasmic vesicle [GO:0031410]; perinuclear region of cytoplasm [GO:0048471]; protein-containing complex [GO:0032991]
Nafisa_SEN7	Haptoglobin-related protein;Isoform of P00739, Isoform 2 of Haptoglobin-related protein	HPR;HPR	NA	P00739;P00739-2	4.6475	0.0348	XT NP B	2023ms1276	zymogen activation [GO:0031638]; acute inflammatory response [GO:0002526]; positive regulation of cell death [GO:0010942];	hemoglobin binding [GO:0030492]; serine-type endopeptidase activity [GO:0004252];	extracellular region [GO:0005576]; extracellular exosome [GO:0070062]; blood microparticle [GO:0072562]; spherical high-density lipoprotein particle [GO:0034366]; extracellular space [GO:0005615];
Nafisa_SEN4	Haptoglobin-related protein;Isoform of P00739, Isoform 2 of Haptoglobin-related protein	HPR;HPR	NA	P00739;P00739-2	4.0597	-0.5606	XT NP B	2023ms1276	zymogen activation [GO:0031638]; acute inflammatory response [GO:0002526]; positive regulation of cell death [GO:0010942];	hemoglobin binding [GO:0030492]; serine-type endopeptidase activity [GO:0004252];	extracellular region [GO:0005576]; extracellular exosome [GO:0070062]; blood microparticle [GO:0072562]; spherical high-density lipoprotein particle [GO:0034366]; extracellular space [GO:0005615];
Nafisa_SEN3	Haptoglobin-related protein;Isoform of P00739, Isoform 2 of Haptoglobin-related protein	HPR;HPR	NA	P00739;P00739-2	4.1763	-0.4434	XT NP B	2023ms1276	zymogen activation [GO:0031638]; acute inflammatory response [GO:0002526]; positive regulation of cell death [GO:0010942];	hemoglobin binding [GO:0030492]; serine-type endopeptidase activity [GO:0004252];	extracellular region [GO:0005576]; extracellular exosome [GO:0070062]; blood microparticle [GO:0072562]; spherical high-density lipoprotein particle [GO:0034366]; extracellular space [GO:0005615];
Nafisa_SEN1	Haptoglobin-related protein;Isoform of P00739, Isoform 2 of Haptoglobin-related protein	HPR;HPR	NA	P00739;P00739-2	4.1634	-0.4543	XT NP B	2023ms1276	zymogen activation [GO:0031638]; acute inflammatory response [GO:0002526]; positive regulation of cell death [GO:0010942];	hemoglobin binding [GO:0030492]; serine-type endopeptidase activity [GO:0004252];	extracellular region [GO:0005576]; extracellular exosome [GO:0070062]; blood microparticle [GO:0072562]; spherical high-density lipoprotein particle [GO:0034366]; extracellular space [GO:0005615];
Nafisa_PRO3	Haptoglobin-related protein;Isoform of P00739, Isoform 2 of Haptoglobin-related protein	HPR;HPR	NA	P00739;P00739-2	3.8301	-0.7405	XT NP B	2023ms1276	zymogen activation [GO:0031638]; acute inflammatory response [GO:0002526]; positive regulation of cell death [GO:0010942];	hemoglobin binding [GO:0030492]; serine-type endopeptidase activity [GO:0004252];	extracellular region [GO:0005576]; extracellular exosome [GO:0070062]; blood microparticle [GO:0072562]; spherical high-density lipoprotein particle [GO:0034366]; extracellular space [GO:0005615];
Nafisa_PRO2	Haptoglobin-related protein;Isoform of P00739, Isoform 2 of Haptoglobin-related protein	HPR;HPR	NA	P00739;P00739-2	4.1371	-0.4147	XT NP B	2023ms1276	zymogen activation [GO:0031638]; acute inflammatory response [GO:0002526]; positive regulation of cell death [GO:0010942];	hemoglobin binding [GO:0030492]; serine-type endopeptidase activity [GO:0004252];	extracellular region [GO:0005576]; extracellular exosome [GO:0070062]; blood microparticle [GO:0072562]; spherical high-density lipoprotein particle [GO:0034366]; extracellular space [GO:0005615];
Nafisa_PRO1	Haptoglobin-related protein;Isoform of P00739, Isoform 2 of Haptoglobin-related protein	HPR;HPR	NA	P00739;P00739-2	4.2522	-0.295	XT NP B	2023ms1276	zymogen activation [GO:0031638]; acute inflammatory response [GO:0002526]; positive regulation of cell death [GO:0010942];	hemoglobin binding [GO:0030492]; serine-type endopeptidase activity [GO:0004252];	extracellular region [GO:0005576]; extracellular exosome [GO:0070062]; blood microparticle [GO:0072562]; spherical high-density lipoprotein particle [GO:0034366]; extracellular space [GO:0005615];
Nafisa_SEN7	Protein FAM234A	FAM234A	Q9H0X4	Q2HJE5	3.5376	-1.0752	XT NP B	2023ms1276	NA	NA	NA
Nafisa_SEN6	Protein FAM234A	FAM234A	Q9H0X4	Q2HJE5	3.978	-0.6491	XT NP B	2023ms1276	NA	NA	NA
Nafisa_SEN5	Protein FAM234A	FAM234A	Q9H0X4	Q2HJE5	3.7425	-0.9106	XT NP B	2023ms1276	NA	NA	NA
Nafisa_SEN4	Protein FAM234A	FAM234A	Q9H0X4	Q2HJE5	3.7545	-0.8658	XT NP B	2023ms1276	NA	NA	NA
Nafisa_SEN2	Protein FAM234A	FAM234A	Q9H0X4	Q2HJE5	3.5637	-1.0692	XT NP B	2023ms1276	NA	NA	NA
Nafisa_SEN1	Protein FAM234A	FAM234A	Q9H0X4	Q2HJE5	3.534	-1.0837	XT NP B	2023ms1276	NA	NA	NA
Nafisa_PRO7	Protein FAM234A	FAM234A	Q9H0X4	Q2HJE5	3.7078	-0.847	XT NP B	2023ms1276	NA	NA	NA
Nafisa_PRO6	Protein FAM234A	FAM234A	Q9H0X4	Q2HJE5	3.7358	-0.8092	XT NP B	2023ms1276	NA	NA	NA
Nafisa_PRO4	Protein FAM234A	FAM234A	Q9H0X4	Q2HJE5	3.602	-0.9703	XT NP B	2023ms1276	NA	NA	NA
Nafisa_PRO3	Protein FAM234A	FAM234A	Q9H0X4	Q2HJE5	3.5773	-0.9933	XT NP B	2023ms1276	NA	NA	NA
Nafisa_PRO2	Protein FAM234A	FAM234A	Q9H0X4	Q2HJE5	3.5677	-0.984	XT NP B	2023ms1276	NA	NA	NA
Nafisa_PRO1	Protein FAM234A	FAM234A	Q9H0X4	Q2HJE5	3.6906	-0.8566	XT NP B	2023ms1276	NA	NA	NA
Nafisa_SEN7	L-serine dehydratase/L-threonine deaminase	SDS	P20132	P20132	3.7977	-0.8151	XT NP A	2023ms1276	gluconeogenesis [GO:0006094]; L-serine catabolic process [GO:0006565]; pyruvate biosynthetic process [GO:0042866]; threonine catabolic process [GO:0006567]; isoleucine biosynthetic process [GO:0009097]	L-serine ammonia-lyase activity [GO:0003941]; protein binding [GO:0005515]; pyridoxal phosphate binding [GO:0030170]; protein homodimerization activity [GO:0042803]; L-threonine ammonia-lyase activity [GO:0004794]	mitochondrion [GO:0005739]; cytosol [GO:0005829]
Nafisa_SEN6	L-serine dehydratase/L-threonine deaminase	SDS	P20132	P20132	3.7784	-0.8486	XT NP A	2023ms1276	gluconeogenesis [GO:0006094]; L-serine catabolic process [GO:0006565]; pyruvate biosynthetic process [GO:0042866]; threonine catabolic process [GO:0006567]; isoleucine biosynthetic process [GO:0009097]	L-serine ammonia-lyase activity [GO:0003941]; protein binding [GO:0005515]; pyridoxal phosphate binding [GO:0030170]; protein homodimerization activity [GO:0042803]; L-threonine ammonia-lyase activity [GO:0004794]	mitochondrion [GO:0005739]; cytosol [GO:0005829]
Nafisa_SEN5	L-serine dehydratase/L-threonine deaminase	SDS	P20132	P20132	3.639	-1.0141	XT NP A	2023ms1276	gluconeogenesis [GO:0006094]; L-serine catabolic process [GO:0006565]; pyruvate biosynthetic process [GO:0042866]; threonine catabolic process [GO:0006567]; isoleucine biosynthetic process [GO:0009097]	L-serine ammonia-lyase activity [GO:0003941]; protein binding [GO:0005515]; pyridoxal phosphate binding [GO:0030170]; protein homodimerization activity [GO:0042803]; L-threonine ammonia-lyase activity [GO:0004794]	mitochondrion [GO:0005739]; cytosol [GO:0005829]
Nafisa_SEN4	L-serine dehydratase/L-threonine deaminase	SDS	P20132	P20132	3.8475	-0.7728	XT NP A	2023ms1276	gluconeogenesis [GO:0006094]; L-serine catabolic process [GO:0006565]; pyruvate biosynthetic process [GO:0042866]; threonine catabolic process [GO:0006567]; isoleucine biosynthetic process [GO:0009097]	L-serine ammonia-lyase activity [GO:0003941]; protein binding [GO:0005515]; pyridoxal phosphate binding [GO:0030170]; protein homodimerization activity [GO:0042803]; L-threonine ammonia-lyase activity [GO:0004794]	mitochondrion [GO:0005739]; cytosol [GO:0005829]
Nafisa_SEN3	L-serine dehydratase/L-threonine deaminase	SDS	P20132	P20132	3.8199	-0.7997	XT NP A	2023ms1276	gluconeogenesis [GO:0006094]; L-serine catabolic process [GO:0006565]; pyruvate biosynthetic process [GO:0042866]; threonine catabolic process [GO:0006567]; isoleucine biosynthetic process [GO:0009097]	L-serine ammonia-lyase activity [GO:0003941]; protein binding [GO:0005515]; pyridoxal phosphate binding [GO:0030170]; protein homodimerization activity [GO:0042803]; L-threonine ammonia-lyase activity [GO:0004794]	mitochondrion [GO:0005739]; cytosol [GO:0005829]
Nafisa_SEN2	L-serine dehydratase/L-threonine deaminase	SDS	P20132	P20132	3.7987	-0.8343	XT NP A	2023ms1276	gluconeogenesis [GO:0006094]; L-serine catabolic process [GO:0006565]; pyruvate biosynthetic process [GO:0042866]; threonine catabolic process [GO:0006567]; isoleucine biosynthetic process [GO:0009097]	L-serine ammonia-lyase activity [GO:0003941]; protein binding [GO:0005515]; pyridoxal phosphate binding [GO:0030170]; protein homodimerization activity [GO:0042803]; L-threonine ammonia-lyase activity [GO:0004794]	mitochondrion [GO:0005739]; cytosol [GO:0005829]
Nafisa_SEN7	Major prion protein	PRNP	P04156	P04156	3.4444	-1.1684	XT NP A	2023ms1276	cellular response to copper ion [GO:0071280]; negative regulation of protein phosphorylation [GO:0001933]; cellular copper ion homeostasis [GO:0006878]; response to oxidative stress [GO:0006979]; cell cycle [GO:0007049]; learning or memory [GO:0007611]; long-term memory [GO:0007616]; negative regulation of endopeptidase activity [GO:0010951]; negative regulation of protein processing [GO:0010955]…	type 8 metabotropic glutamate receptor binding [GO:0031805]; amyloid-beta binding [GO:0001540]; protease binding [GO:0002020]; copper ion binding [GO:0005507]; protein binding [GO:0005515]; lamin binding [GO:0005521]; glycosaminoglycan binding [GO:0005539]; microtubule binding [GO:0008017]; tubulin binding [GO:0015631]; aspartic-type endopeptidase inhibitor activity [GO:0019828]; type 5 metabotro…	dendrite [GO:0030425]; cytoplasm [GO:0005737]; endoplasmic reticulum [GO:0005783]; Golgi apparatus [GO:0005794]; cytosol [GO:0005829]; plasma membrane [GO:0005886]; cell surface [GO:0009986]; postsynaptic density [GO:0014069]; inclusion body [GO:0016234]; extrinsic component of membrane [GO:0019898]; anchored component of external side of plasma membrane [GO:0031362]; nuclear membrane [GO:0031965…
Nafisa_SEN6	Major prion protein	PRNP	P04156	P04156	3.587	-1.0401	XT NP A	2023ms1276	cellular response to copper ion [GO:0071280]; negative regulation of protein phosphorylation [GO:0001933]; cellular copper ion homeostasis [GO:0006878]; response to oxidative stress [GO:0006979]; cell cycle [GO:0007049]; learning or memory [GO:0007611]; long-term memory [GO:0007616]; negative regulation of endopeptidase activity [GO:0010951]; negative regulation of protein processing [GO:0010955]…	type 8 metabotropic glutamate receptor binding [GO:0031805]; amyloid-beta binding [GO:0001540]; protease binding [GO:0002020]; copper ion binding [GO:0005507]; protein binding [GO:0005515]; lamin binding [GO:0005521]; glycosaminoglycan binding [GO:0005539]; microtubule binding [GO:0008017]; tubulin binding [GO:0015631]; aspartic-type endopeptidase inhibitor activity [GO:0019828]; type 5 metabotro…	dendrite [GO:0030425]; cytoplasm [GO:0005737]; endoplasmic reticulum [GO:0005783]; Golgi apparatus [GO:0005794]; cytosol [GO:0005829]; plasma membrane [GO:0005886]; cell surface [GO:0009986]; postsynaptic density [GO:0014069]; inclusion body [GO:0016234]; extrinsic component of membrane [GO:0019898]; anchored component of external side of plasma membrane [GO:0031362]; nuclear membrane [GO:0031965…
Nafisa_SEN5	Major prion protein	PRNP	P04156	P04156	3.2143	-1.4388	XT NP A	2023ms1276	cellular response to copper ion [GO:0071280]; negative regulation of protein phosphorylation [GO:0001933]; cellular copper ion homeostasis [GO:0006878]; response to oxidative stress [GO:0006979]; cell cycle [GO:0007049]; learning or memory [GO:0007611]; long-term memory [GO:0007616]; negative regulation of endopeptidase activity [GO:0010951]; negative regulation of protein processing [GO:0010955]…	type 8 metabotropic glutamate receptor binding [GO:0031805]; amyloid-beta binding [GO:0001540]; protease binding [GO:0002020]; copper ion binding [GO:0005507]; protein binding [GO:0005515]; lamin binding [GO:0005521]; glycosaminoglycan binding [GO:0005539]; microtubule binding [GO:0008017]; tubulin binding [GO:0015631]; aspartic-type endopeptidase inhibitor activity [GO:0019828]; type 5 metabotro…	dendrite [GO:0030425]; cytoplasm [GO:0005737]; endoplasmic reticulum [GO:0005783]; Golgi apparatus [GO:0005794]; cytosol [GO:0005829]; plasma membrane [GO:0005886]; cell surface [GO:0009986]; postsynaptic density [GO:0014069]; inclusion body [GO:0016234]; extrinsic component of membrane [GO:0019898]; anchored component of external side of plasma membrane [GO:0031362]; nuclear membrane [GO:0031965…
Nafisa_SEN4	Major prion protein	PRNP	P04156	P04156	3.6794	-0.9409	XT NP A	2023ms1276	cellular response to copper ion [GO:0071280]; negative regulation of protein phosphorylation [GO:0001933]; cellular copper ion homeostasis [GO:0006878]; response to oxidative stress [GO:0006979]; cell cycle [GO:0007049]; learning or memory [GO:0007611]; long-term memory [GO:0007616]; negative regulation of endopeptidase activity [GO:0010951]; negative regulation of protein processing [GO:0010955]…	type 8 metabotropic glutamate receptor binding [GO:0031805]; amyloid-beta binding [GO:0001540]; protease binding [GO:0002020]; copper ion binding [GO:0005507]; protein binding [GO:0005515]; lamin binding [GO:0005521]; glycosaminoglycan binding [GO:0005539]; microtubule binding [GO:0008017]; tubulin binding [GO:0015631]; aspartic-type endopeptidase inhibitor activity [GO:0019828]; type 5 metabotro…	dendrite [GO:0030425]; cytoplasm [GO:0005737]; endoplasmic reticulum [GO:0005783]; Golgi apparatus [GO:0005794]; cytosol [GO:0005829]; plasma membrane [GO:0005886]; cell surface [GO:0009986]; postsynaptic density [GO:0014069]; inclusion body [GO:0016234]; extrinsic component of membrane [GO:0019898]; anchored component of external side of plasma membrane [GO:0031362]; nuclear membrane [GO:0031965…
Nafisa_SEN3	Major prion protein	PRNP	P04156	P04156	3.5197	-1.1	XT NP A	2023ms1276	cellular response to copper ion [GO:0071280]; negative regulation of protein phosphorylation [GO:0001933]; cellular copper ion homeostasis [GO:0006878]; response to oxidative stress [GO:0006979]; cell cycle [GO:0007049]; learning or memory [GO:0007611]; long-term memory [GO:0007616]; negative regulation of endopeptidase activity [GO:0010951]; negative regulation of protein processing [GO:0010955]…	type 8 metabotropic glutamate receptor binding [GO:0031805]; amyloid-beta binding [GO:0001540]; protease binding [GO:0002020]; copper ion binding [GO:0005507]; protein binding [GO:0005515]; lamin binding [GO:0005521]; glycosaminoglycan binding [GO:0005539]; microtubule binding [GO:0008017]; tubulin binding [GO:0015631]; aspartic-type endopeptidase inhibitor activity [GO:0019828]; type 5 metabotro…	dendrite [GO:0030425]; cytoplasm [GO:0005737]; endoplasmic reticulum [GO:0005783]; Golgi apparatus [GO:0005794]; cytosol [GO:0005829]; plasma membrane [GO:0005886]; cell surface [GO:0009986]; postsynaptic density [GO:0014069]; inclusion body [GO:0016234]; extrinsic component of membrane [GO:0019898]; anchored component of external side of plasma membrane [GO:0031362]; nuclear membrane [GO:0031965…
Nafisa_SEN1	Major prion protein	PRNP	P04156	P04156	3.7477	-0.87	XT NP A	2023ms1276	cellular response to copper ion [GO:0071280]; negative regulation of protein phosphorylation [GO:0001933]; cellular copper ion homeostasis [GO:0006878]; response to oxidative stress [GO:0006979]; cell cycle [GO:0007049]; learning or memory [GO:0007611]; long-term memory [GO:0007616]; negative regulation of endopeptidase activity [GO:0010951]; negative regulation of protein processing [GO:0010955]…	type 8 metabotropic glutamate receptor binding [GO:0031805]; amyloid-beta binding [GO:0001540]; protease binding [GO:0002020]; copper ion binding [GO:0005507]; protein binding [GO:0005515]; lamin binding [GO:0005521]; glycosaminoglycan binding [GO:0005539]; microtubule binding [GO:0008017]; tubulin binding [GO:0015631]; aspartic-type endopeptidase inhibitor activity [GO:0019828]; type 5 metabotro…	dendrite [GO:0030425]; cytoplasm [GO:0005737]; endoplasmic reticulum [GO:0005783]; Golgi apparatus [GO:0005794]; cytosol [GO:0005829]; plasma membrane [GO:0005886]; cell surface [GO:0009986]; postsynaptic density [GO:0014069]; inclusion body [GO:0016234]; extrinsic component of membrane [GO:0019898]; anchored component of external side of plasma membrane [GO:0031362]; nuclear membrane [GO:0031965…
Nafisa_PRO7	Major prion protein	PRNP	P04156	P04156	3.7202	-0.8347	XT NP A	2023ms1276	cellular response to copper ion [GO:0071280]; negative regulation of protein phosphorylation [GO:0001933]; cellular copper ion homeostasis [GO:0006878]; response to oxidative stress [GO:0006979]; cell cycle [GO:0007049]; learning or memory [GO:0007611]; long-term memory [GO:0007616]; negative regulation of endopeptidase activity [GO:0010951]; negative regulation of protein processing [GO:0010955]…	type 8 metabotropic glutamate receptor binding [GO:0031805]; amyloid-beta binding [GO:0001540]; protease binding [GO:0002020]; copper ion binding [GO:0005507]; protein binding [GO:0005515]; lamin binding [GO:0005521]; glycosaminoglycan binding [GO:0005539]; microtubule binding [GO:0008017]; tubulin binding [GO:0015631]; aspartic-type endopeptidase inhibitor activity [GO:0019828]; type 5 metabotro…	dendrite [GO:0030425]; cytoplasm [GO:0005737]; endoplasmic reticulum [GO:0005783]; Golgi apparatus [GO:0005794]; cytosol [GO:0005829]; plasma membrane [GO:0005886]; cell surface [GO:0009986]; postsynaptic density [GO:0014069]; inclusion body [GO:0016234]; extrinsic component of membrane [GO:0019898]; anchored component of external side of plasma membrane [GO:0031362]; nuclear membrane [GO:0031965…
Nafisa_PRO5	Major prion protein	PRNP	P04156	P04156	3.451	-1.0862	XT NP A	2023ms1276	cellular response to copper ion [GO:0071280]; negative regulation of protein phosphorylation [GO:0001933]; cellular copper ion homeostasis [GO:0006878]; response to oxidative stress [GO:0006979]; cell cycle [GO:0007049]; learning or memory [GO:0007611]; long-term memory [GO:0007616]; negative regulation of endopeptidase activity [GO:0010951]; negative regulation of protein processing [GO:0010955]…	type 8 metabotropic glutamate receptor binding [GO:0031805]; amyloid-beta binding [GO:0001540]; protease binding [GO:0002020]; copper ion binding [GO:0005507]; protein binding [GO:0005515]; lamin binding [GO:0005521]; glycosaminoglycan binding [GO:0005539]; microtubule binding [GO:0008017]; tubulin binding [GO:0015631]; aspartic-type endopeptidase inhibitor activity [GO:0019828]; type 5 metabotro…	dendrite [GO:0030425]; cytoplasm [GO:0005737]; endoplasmic reticulum [GO:0005783]; Golgi apparatus [GO:0005794]; cytosol [GO:0005829]; plasma membrane [GO:0005886]; cell surface [GO:0009986]; postsynaptic density [GO:0014069]; inclusion body [GO:0016234]; extrinsic component of membrane [GO:0019898]; anchored component of external side of plasma membrane [GO:0031362]; nuclear membrane [GO:0031965…
Nafisa_PRO4	Major prion protein	PRNP	P04156	P04156	3.7964	-0.7758	XT NP A	2023ms1276	cellular response to copper ion [GO:0071280]; negative regulation of protein phosphorylation [GO:0001933]; cellular copper ion homeostasis [GO:0006878]; response to oxidative stress [GO:0006979]; cell cycle [GO:0007049]; learning or memory [GO:0007611]; long-term memory [GO:0007616]; negative regulation of endopeptidase activity [GO:0010951]; negative regulation of protein processing [GO:0010955]…	type 8 metabotropic glutamate receptor binding [GO:0031805]; amyloid-beta binding [GO:0001540]; protease binding [GO:0002020]; copper ion binding [GO:0005507]; protein binding [GO:0005515]; lamin binding [GO:0005521]; glycosaminoglycan binding [GO:0005539]; microtubule binding [GO:0008017]; tubulin binding [GO:0015631]; aspartic-type endopeptidase inhibitor activity [GO:0019828]; type 5 metabotro…	dendrite [GO:0030425]; cytoplasm [GO:0005737]; endoplasmic reticulum [GO:0005783]; Golgi apparatus [GO:0005794]; cytosol [GO:0005829]; plasma membrane [GO:0005886]; cell surface [GO:0009986]; postsynaptic density [GO:0014069]; inclusion body [GO:0016234]; extrinsic component of membrane [GO:0019898]; anchored component of external side of plasma membrane [GO:0031362]; nuclear membrane [GO:0031965…
Nafisa_PRO3	Major prion protein	PRNP	P04156	P04156	3.4223	-1.1483	XT NP A	2023ms1276	cellular response to copper ion [GO:0071280]; negative regulation of protein phosphorylation [GO:0001933]; cellular copper ion homeostasis [GO:0006878]; response to oxidative stress [GO:0006979]; cell cycle [GO:0007049]; learning or memory [GO:0007611]; long-term memory [GO:0007616]; negative regulation of endopeptidase activity [GO:0010951]; negative regulation of protein processing [GO:0010955]…	type 8 metabotropic glutamate receptor binding [GO:0031805]; amyloid-beta binding [GO:0001540]; protease binding [GO:0002020]; copper ion binding [GO:0005507]; protein binding [GO:0005515]; lamin binding [GO:0005521]; glycosaminoglycan binding [GO:0005539]; microtubule binding [GO:0008017]; tubulin binding [GO:0015631]; aspartic-type endopeptidase inhibitor activity [GO:0019828]; type 5 metabotro…	dendrite [GO:0030425]; cytoplasm [GO:0005737]; endoplasmic reticulum [GO:0005783]; Golgi apparatus [GO:0005794]; cytosol [GO:0005829]; plasma membrane [GO:0005886]; cell surface [GO:0009986]; postsynaptic density [GO:0014069]; inclusion body [GO:0016234]; extrinsic component of membrane [GO:0019898]; anchored component of external side of plasma membrane [GO:0031362]; nuclear membrane [GO:0031965…
Nafisa_PRO1	Major prion protein	PRNP	P04156	P04156	3.8521	-0.6952	XT NP A	2023ms1276	cellular response to copper ion [GO:0071280]; negative regulation of protein phosphorylation [GO:0001933]; cellular copper ion homeostasis [GO:0006878]; response to oxidative stress [GO:0006979]; cell cycle [GO:0007049]; learning or memory [GO:0007611]; long-term memory [GO:0007616]; negative regulation of endopeptidase activity [GO:0010951]; negative regulation of protein processing [GO:0010955]…	type 8 metabotropic glutamate receptor binding [GO:0031805]; amyloid-beta binding [GO:0001540]; protease binding [GO:0002020]; copper ion binding [GO:0005507]; protein binding [GO:0005515]; lamin binding [GO:0005521]; glycosaminoglycan binding [GO:0005539]; microtubule binding [GO:0008017]; tubulin binding [GO:0015631]; aspartic-type endopeptidase inhibitor activity [GO:0019828]; type 5 metabotro…	dendrite [GO:0030425]; cytoplasm [GO:0005737]; endoplasmic reticulum [GO:0005783]; Golgi apparatus [GO:0005794]; cytosol [GO:0005829]; plasma membrane [GO:0005886]; cell surface [GO:0009986]; postsynaptic density [GO:0014069]; inclusion body [GO:0016234]; extrinsic component of membrane [GO:0019898]; anchored component of external side of plasma membrane [GO:0031362]; nuclear membrane [GO:0031965…
Nafisa_SEN7	Uncharacterized protein	LOC785756	NA	G3MXE3	4.3484	-0.2644	XT NP B	2023ms1276	NA	NA	NA
Nafisa_SEN6	Uncharacterized protein	LOC785756	NA	G3MXE3	4.3516	-0.2755	XT NP B	2023ms1276	NA	NA	NA
Nafisa_SEN5	Uncharacterized protein	LOC785756	NA	G3MXE3	4.3275	-0.3256	XT NP B	2023ms1276	NA	NA	NA
Nafisa_SEN4	Uncharacterized protein	LOC785756	NA	G3MXE3	4.2442	-0.3761	XT NP B	2023ms1276	NA	NA	NA
Nafisa_SEN3	Uncharacterized protein	LOC785756	NA	G3MXE3	4.3288	-0.2909	XT NP B	2023ms1276	NA	NA	NA
Nafisa_SEN2	Uncharacterized protein	LOC785756	NA	G3MXE3	4.3949	-0.2381	XT NP B	2023ms1276	NA	NA	NA
Nafisa_SEN1	Uncharacterized protein	LOC785756	NA	G3MXE3	4.2815	-0.3362	XT NP B	2023ms1276	NA	NA	NA
Nafisa_PRO7	Uncharacterized protein	LOC785756	NA	G3MXE3	4.3039	-0.2509	XT NP B	2023ms1276	NA	NA	NA
Nafisa_PRO6	Uncharacterized protein	LOC785756	NA	G3MXE3	4.3845	-0.1605	XT NP B	2023ms1276	NA	NA	NA
Nafisa_PRO5	Uncharacterized protein	LOC785756	NA	G3MXE3	4.2751	-0.2621	XT NP B	2023ms1276	NA	NA	NA
Nafisa_PRO4	Uncharacterized protein	LOC785756	NA	G3MXE3	4.3516	-0.2206	XT NP B	2023ms1276	NA	NA	NA
Nafisa_PRO3	Uncharacterized protein	LOC785756	NA	G3MXE3	4.3186	-0.2519	XT NP B	2023ms1276	NA	NA	NA
Nafisa_PRO2	Uncharacterized protein	LOC785756	NA	G3MXE3	4.31	-0.2418	XT NP B	2023ms1276	NA	NA	NA
Nafisa_PRO1	Uncharacterized protein	LOC785756	NA	G3MXE3	4.3654	-0.1818	XT NP B	2023ms1276	NA	NA	NA
Nafisa_SEN7	Plexin domain-containing protein 1	PLXDC1	Q8IUK5	Q8IUK5	4.9589	0.3461	XT NP B	2023ms1276	angiogenesis [GO:0001525]; spinal cord development [GO:0021510]	protein binding [GO:0005515]	extracellular region [GO:0005576]; cytoplasm [GO:0005737]; plasma membrane [GO:0005886]; bicellular tight junction [GO:0005923]; integral component of membrane [GO:0016021]; dendrite [GO:0030425]; neuronal cell body [GO:0043025]; receptor complex [GO:0043235]
Nafisa_SEN6	Plexin domain-containing protein 1	PLXDC1	Q8IUK5	Q8IUK5	4.9369	0.3098	XT NP B	2023ms1276	angiogenesis [GO:0001525]; spinal cord development [GO:0021510]	protein binding [GO:0005515]	extracellular region [GO:0005576]; cytoplasm [GO:0005737]; plasma membrane [GO:0005886]; bicellular tight junction [GO:0005923]; integral component of membrane [GO:0016021]; dendrite [GO:0030425]; neuronal cell body [GO:0043025]; receptor complex [GO:0043235]
Nafisa_SEN5	Plexin domain-containing protein 1	PLXDC1	Q8IUK5	Q8IUK5	4.9458	0.2927	XT NP B	2023ms1276	angiogenesis [GO:0001525]; spinal cord development [GO:0021510]	protein binding [GO:0005515]	extracellular region [GO:0005576]; cytoplasm [GO:0005737]; plasma membrane [GO:0005886]; bicellular tight junction [GO:0005923]; integral component of membrane [GO:0016021]; dendrite [GO:0030425]; neuronal cell body [GO:0043025]; receptor complex [GO:0043235]
Nafisa_SEN4	Plexin domain-containing protein 1	PLXDC1	Q8IUK5	Q8IUK5	4.9747	0.3544	XT NP B	2023ms1276	angiogenesis [GO:0001525]; spinal cord development [GO:0021510]	protein binding [GO:0005515]	extracellular region [GO:0005576]; cytoplasm [GO:0005737]; plasma membrane [GO:0005886]; bicellular tight junction [GO:0005923]; integral component of membrane [GO:0016021]; dendrite [GO:0030425]; neuronal cell body [GO:0043025]; receptor complex [GO:0043235]
Nafisa_SEN3	Plexin domain-containing protein 1	PLXDC1	Q8IUK5	Q8IUK5	4.9566	0.337	XT NP B	2023ms1276	angiogenesis [GO:0001525]; spinal cord development [GO:0021510]	protein binding [GO:0005515]	extracellular region [GO:0005576]; cytoplasm [GO:0005737]; plasma membrane [GO:0005886]; bicellular tight junction [GO:0005923]; integral component of membrane [GO:0016021]; dendrite [GO:0030425]; neuronal cell body [GO:0043025]; receptor complex [GO:0043235]
Nafisa_SEN2	Plexin domain-containing protein 1	PLXDC1	Q8IUK5	Q8IUK5	4.9466	0.3137	XT NP B	2023ms1276	angiogenesis [GO:0001525]; spinal cord development [GO:0021510]	protein binding [GO:0005515]	extracellular region [GO:0005576]; cytoplasm [GO:0005737]; plasma membrane [GO:0005886]; bicellular tight junction [GO:0005923]; integral component of membrane [GO:0016021]; dendrite [GO:0030425]; neuronal cell body [GO:0043025]; receptor complex [GO:0043235]
Nafisa_SEN1	Plexin domain-containing protein 1	PLXDC1	Q8IUK5	Q8IUK5	5.0166	0.3989	XT NP B	2023ms1276	angiogenesis [GO:0001525]; spinal cord development [GO:0021510]	protein binding [GO:0005515]	extracellular region [GO:0005576]; cytoplasm [GO:0005737]; plasma membrane [GO:0005886]; bicellular tight junction [GO:0005923]; integral component of membrane [GO:0016021]; dendrite [GO:0030425]; neuronal cell body [GO:0043025]; receptor complex [GO:0043235]
Nafisa_PRO7	Plexin domain-containing protein 1	PLXDC1	Q8IUK5	Q8IUK5	4.9762	0.4214	XT NP B	2023ms1276	angiogenesis [GO:0001525]; spinal cord development [GO:0021510]	protein binding [GO:0005515]	extracellular region [GO:0005576]; cytoplasm [GO:0005737]; plasma membrane [GO:0005886]; bicellular tight junction [GO:0005923]; integral component of membrane [GO:0016021]; dendrite [GO:0030425]; neuronal cell body [GO:0043025]; receptor complex [GO:0043235]
Nafisa_PRO6	Plexin domain-containing protein 1	PLXDC1	Q8IUK5	Q8IUK5	4.99	0.4449	XT NP B	2023ms1276	angiogenesis [GO:0001525]; spinal cord development [GO:0021510]	protein binding [GO:0005515]	extracellular region [GO:0005576]; cytoplasm [GO:0005737]; plasma membrane [GO:0005886]; bicellular tight junction [GO:0005923]; integral component of membrane [GO:0016021]; dendrite [GO:0030425]; neuronal cell body [GO:0043025]; receptor complex [GO:0043235]
Nafisa_PRO5	Plexin domain-containing protein 1	PLXDC1	Q8IUK5	Q8IUK5	4.9729	0.4357	XT NP B	2023ms1276	angiogenesis [GO:0001525]; spinal cord development [GO:0021510]	protein binding [GO:0005515]	extracellular region [GO:0005576]; cytoplasm [GO:0005737]; plasma membrane [GO:0005886]; bicellular tight junction [GO:0005923]; integral component of membrane [GO:0016021]; dendrite [GO:0030425]; neuronal cell body [GO:0043025]; receptor complex [GO:0043235]
Nafisa_PRO4	Plexin domain-containing protein 1	PLXDC1	Q8IUK5	Q8IUK5	4.9436	0.3714	XT NP B	2023ms1276	angiogenesis [GO:0001525]; spinal cord development [GO:0021510]	protein binding [GO:0005515]	extracellular region [GO:0005576]; cytoplasm [GO:0005737]; plasma membrane [GO:0005886]; bicellular tight junction [GO:0005923]; integral component of membrane [GO:0016021]; dendrite [GO:0030425]; neuronal cell body [GO:0043025]; receptor complex [GO:0043235]
Nafisa_PRO3	Plexin domain-containing protein 1	PLXDC1	Q8IUK5	Q8IUK5	5.0128	0.4422	XT NP B	2023ms1276	angiogenesis [GO:0001525]; spinal cord development [GO:0021510]	protein binding [GO:0005515]	extracellular region [GO:0005576]; cytoplasm [GO:0005737]; plasma membrane [GO:0005886]; bicellular tight junction [GO:0005923]; integral component of membrane [GO:0016021]; dendrite [GO:0030425]; neuronal cell body [GO:0043025]; receptor complex [GO:0043235]
Nafisa_PRO2	Plexin domain-containing protein 1	PLXDC1	Q8IUK5	Q8IUK5	4.9472	0.3955	XT NP B	2023ms1276	angiogenesis [GO:0001525]; spinal cord development [GO:0021510]	protein binding [GO:0005515]	extracellular region [GO:0005576]; cytoplasm [GO:0005737]; plasma membrane [GO:0005886]; bicellular tight junction [GO:0005923]; integral component of membrane [GO:0016021]; dendrite [GO:0030425]; neuronal cell body [GO:0043025]; receptor complex [GO:0043235]
Nafisa_PRO1	Plexin domain-containing protein 1	PLXDC1	Q8IUK5	Q8IUK5	4.9357	0.3885	XT NP B	2023ms1276	angiogenesis [GO:0001525]; spinal cord development [GO:0021510]	protein binding [GO:0005515]	extracellular region [GO:0005576]; cytoplasm [GO:0005737]; plasma membrane [GO:0005886]; bicellular tight junction [GO:0005923]; integral component of membrane [GO:0016021]; dendrite [GO:0030425]; neuronal cell body [GO:0043025]; receptor complex [GO:0043235]
Nafisa_SEN7	NADH dehydrogenase [ubiquinone] 1 alpha subcomplex subunit 6	NDUFA6	P56556	P56556	3.924	-0.6887	XT NP A	2023ms1276	mitochondrial electron transport, NADH to ubiquinone [GO:0006120]; response to oxidative stress [GO:0006979]; mitochondrial respiratory chain complex I assembly [GO:0032981]	NADH dehydrogenase (ubiquinone) activity [GO:0008137]	mitochondrial inner membrane [GO:0005743]; mitochondrial membrane [GO:0031966]; mitochondrial respiratory chain complex I [GO:0005747]
Nafisa_SEN6	NADH dehydrogenase [ubiquinone] 1 alpha subcomplex subunit 6	NDUFA6	P56556	P56556	4.0996	-0.5274	XT NP A	2023ms1276	mitochondrial electron transport, NADH to ubiquinone [GO:0006120]; response to oxidative stress [GO:0006979]; mitochondrial respiratory chain complex I assembly [GO:0032981]	NADH dehydrogenase (ubiquinone) activity [GO:0008137]	mitochondrial inner membrane [GO:0005743]; mitochondrial membrane [GO:0031966]; mitochondrial respiratory chain complex I [GO:0005747]
Nafisa_SEN5	NADH dehydrogenase [ubiquinone] 1 alpha subcomplex subunit 6	NDUFA6	P56556	P56556	4.019	-0.6341	XT NP A	2023ms1276	mitochondrial electron transport, NADH to ubiquinone [GO:0006120]; response to oxidative stress [GO:0006979]; mitochondrial respiratory chain complex I assembly [GO:0032981]	NADH dehydrogenase (ubiquinone) activity [GO:0008137]	mitochondrial inner membrane [GO:0005743]; mitochondrial membrane [GO:0031966]; mitochondrial respiratory chain complex I [GO:0005747]
Nafisa_SEN4	NADH dehydrogenase [ubiquinone] 1 alpha subcomplex subunit 6	NDUFA6	P56556	P56556	3.955	-0.6653	XT NP A	2023ms1276	mitochondrial electron transport, NADH to ubiquinone [GO:0006120]; response to oxidative stress [GO:0006979]; mitochondrial respiratory chain complex I assembly [GO:0032981]	NADH dehydrogenase (ubiquinone) activity [GO:0008137]	mitochondrial inner membrane [GO:0005743]; mitochondrial membrane [GO:0031966]; mitochondrial respiratory chain complex I [GO:0005747]
Nafisa_SEN3	NADH dehydrogenase [ubiquinone] 1 alpha subcomplex subunit 6	NDUFA6	P56556	P56556	3.8782	-0.7414	XT NP A	2023ms1276	mitochondrial electron transport, NADH to ubiquinone [GO:0006120]; response to oxidative stress [GO:0006979]; mitochondrial respiratory chain complex I assembly [GO:0032981]	NADH dehydrogenase (ubiquinone) activity [GO:0008137]	mitochondrial inner membrane [GO:0005743]; mitochondrial membrane [GO:0031966]; mitochondrial respiratory chain complex I [GO:0005747]
Nafisa_SEN2	NADH dehydrogenase [ubiquinone] 1 alpha subcomplex subunit 6	NDUFA6	P56556	P56556	4.0971	-0.5358	XT NP A	2023ms1276	mitochondrial electron transport, NADH to ubiquinone [GO:0006120]; response to oxidative stress [GO:0006979]; mitochondrial respiratory chain complex I assembly [GO:0032981]	NADH dehydrogenase (ubiquinone) activity [GO:0008137]	mitochondrial inner membrane [GO:0005743]; mitochondrial membrane [GO:0031966]; mitochondrial respiratory chain complex I [GO:0005747]
Nafisa_SEN1	NADH dehydrogenase [ubiquinone] 1 alpha subcomplex subunit 6	NDUFA6	P56556	P56556	4.1386	-0.4791	XT NP A	2023ms1276	mitochondrial electron transport, NADH to ubiquinone [GO:0006120]; response to oxidative stress [GO:0006979]; mitochondrial respiratory chain complex I assembly [GO:0032981]	NADH dehydrogenase (ubiquinone) activity [GO:0008137]	mitochondrial inner membrane [GO:0005743]; mitochondrial membrane [GO:0031966]; mitochondrial respiratory chain complex I [GO:0005747]
Nafisa_PRO7	NADH dehydrogenase [ubiquinone] 1 alpha subcomplex subunit 6	NDUFA6	P56556	P56556	3.6058	-0.949	XT NP A	2023ms1276	mitochondrial electron transport, NADH to ubiquinone [GO:0006120]; response to oxidative stress [GO:0006979]; mitochondrial respiratory chain complex I assembly [GO:0032981]	NADH dehydrogenase (ubiquinone) activity [GO:0008137]	mitochondrial inner membrane [GO:0005743]; mitochondrial membrane [GO:0031966]; mitochondrial respiratory chain complex I [GO:0005747]
Nafisa_PRO6	NADH dehydrogenase [ubiquinone] 1 alpha subcomplex subunit 6	NDUFA6	P56556	P56556	3.4143	-1.1307	XT NP A	2023ms1276	mitochondrial electron transport, NADH to ubiquinone [GO:0006120]; response to oxidative stress [GO:0006979]; mitochondrial respiratory chain complex I assembly [GO:0032981]	NADH dehydrogenase (ubiquinone) activity [GO:0008137]	mitochondrial inner membrane [GO:0005743]; mitochondrial membrane [GO:0031966]; mitochondrial respiratory chain complex I [GO:0005747]
Nafisa_SEN7	Uncharacterized protein;Uncharacterized protein;Uncharacterized protein	LOC104968820;LOC104968820;LOC104968820	NA	A0A3Q1MTM2;E1BDL0;G3N3B8	5.069	0.4563	XT NP A	2023ms1276	; ;	; ;	; ;
Nafisa_SEN6	Uncharacterized protein;Uncharacterized protein;Uncharacterized protein	LOC104968820;LOC104968820;LOC104968820	NA	A0A3Q1MTM2;E1BDL0;G3N3B8	4.823	0.1959	XT NP A	2023ms1276	; ;	; ;	; ;
Nafisa_SEN5	Uncharacterized protein;Uncharacterized protein;Uncharacterized protein	LOC104968820;LOC104968820;LOC104968820	NA	A0A3Q1MTM2;E1BDL0;G3N3B8	4.9482	0.2951	XT NP A	2023ms1276	; ;	; ;	; ;
Nafisa_SEN4	Uncharacterized protein;Uncharacterized protein;Uncharacterized protein	LOC104968820;LOC104968820;LOC104968820	NA	A0A3Q1MTM2;E1BDL0;G3N3B8	5.2238	0.6035	XT NP A	2023ms1276	; ;	; ;	; ;
Nafisa_SEN3	Uncharacterized protein;Uncharacterized protein;Uncharacterized protein	LOC104968820;LOC104968820;LOC104968820	NA	A0A3Q1MTM2;E1BDL0;G3N3B8	4.778	0.1583	XT NP A	2023ms1276	; ;	; ;	; ;
Nafisa_SEN2	Uncharacterized protein;Uncharacterized protein;Uncharacterized protein	LOC104968820;LOC104968820;LOC104968820	NA	A0A3Q1MTM2;E1BDL0;G3N3B8	4.785	0.1521	XT NP A	2023ms1276	; ;	; ;	; ;
Nafisa_SEN1	Uncharacterized protein;Uncharacterized protein;Uncharacterized protein	LOC104968820;LOC104968820;LOC104968820	NA	A0A3Q1MTM2;E1BDL0;G3N3B8	5.2438	0.6261	XT NP A	2023ms1276	; ;	; ;	; ;
Nafisa_PRO7	Uncharacterized protein;Uncharacterized protein;Uncharacterized protein	LOC104968820;LOC104968820;LOC104968820	NA	A0A3Q1MTM2;E1BDL0;G3N3B8	4.7425	0.1876	XT NP A	2023ms1276	; ;	; ;	; ;
Nafisa_PRO6	Uncharacterized protein;Uncharacterized protein;Uncharacterized protein	LOC104968820;LOC104968820;LOC104968820	NA	A0A3Q1MTM2;E1BDL0;G3N3B8	4.732	0.1869	XT NP A	2023ms1276	; ;	; ;	; ;
Nafisa_PRO5	Uncharacterized protein;Uncharacterized protein;Uncharacterized protein	LOC104968820;LOC104968820;LOC104968820	NA	A0A3Q1MTM2;E1BDL0;G3N3B8	4.6876	0.1504	XT NP A	2023ms1276	; ;	; ;	; ;
Nafisa_PRO4	Uncharacterized protein;Uncharacterized protein;Uncharacterized protein	LOC104968820;LOC104968820;LOC104968820	NA	A0A3Q1MTM2;E1BDL0;G3N3B8	4.9309	0.3587	XT NP A	2023ms1276	; ;	; ;	; ;
Nafisa_PRO3	Uncharacterized protein;Uncharacterized protein;Uncharacterized protein	LOC104968820;LOC104968820;LOC104968820	NA	A0A3Q1MTM2;E1BDL0;G3N3B8	4.8392	0.2687	XT NP A	2023ms1276	; ;	; ;	; ;
Nafisa_PRO2	Uncharacterized protein;Uncharacterized protein;Uncharacterized protein	LOC104968820;LOC104968820;LOC104968820	NA	A0A3Q1MTM2;E1BDL0;G3N3B8	4.7825	0.2307	XT NP A	2023ms1276	; ;	; ;	; ;
Nafisa_PRO1	Uncharacterized protein;Uncharacterized protein;Uncharacterized protein	LOC104968820;LOC104968820;LOC104968820	NA	A0A3Q1MTM2;E1BDL0;G3N3B8	4.754	0.2067	XT NP A	2023ms1276	; ;	; ;	; ;
Nafisa_SEN7	Contactin-2	CNTN2	A0A024R9B4	Q02246	3.9016	-0.7112	XT NP B	2023ms1276	microtubule cytoskeleton organization [GO:0000226]; cell adhesion [GO:0007155]; axonal fasciculation [GO:0007413]; learning [GO:0007612]; adult walking behavior [GO:0007628]; regulation of cell morphogenesis involved in differentiation [GO:0010769]; positive regulation of protein processing [GO:0010954]; cerebral cortex GABAergic interneuron migration [GO:0021853]; central nervous system myelinat…	protein binding [GO:0005515]; carbohydrate binding [GO:0030246]; identical protein binding [GO:0042802]; protein self-association [GO:0043621]; cell-cell adhesion mediator activity [GO:0098632]	anchored component of postsynaptic membrane [GO:0099025]; plasma membrane [GO:0005886]; cell surface [GO:0009986]; node of Ranvier [GO:0033268]; neuronal cell body [GO:0043025]; myelin sheath [GO:0043209]; juxtaparanode region of axon [GO:0044224]; synapse [GO:0045202]; axon [GO:0030424]
Nafisa_SEN6	Contactin-2	CNTN2	A0A024R9B4	Q02246	3.8753	-0.7518	XT NP B	2023ms1276	microtubule cytoskeleton organization [GO:0000226]; cell adhesion [GO:0007155]; axonal fasciculation [GO:0007413]; learning [GO:0007612]; adult walking behavior [GO:0007628]; regulation of cell morphogenesis involved in differentiation [GO:0010769]; positive regulation of protein processing [GO:0010954]; cerebral cortex GABAergic interneuron migration [GO:0021853]; central nervous system myelinat…	protein binding [GO:0005515]; carbohydrate binding [GO:0030246]; identical protein binding [GO:0042802]; protein self-association [GO:0043621]; cell-cell adhesion mediator activity [GO:0098632]	anchored component of postsynaptic membrane [GO:0099025]; plasma membrane [GO:0005886]; cell surface [GO:0009986]; node of Ranvier [GO:0033268]; neuronal cell body [GO:0043025]; myelin sheath [GO:0043209]; juxtaparanode region of axon [GO:0044224]; synapse [GO:0045202]; axon [GO:0030424]
Nafisa_SEN5	Contactin-2	CNTN2	A0A024R9B4	Q02246	4.025	-0.6281	XT NP B	2023ms1276	microtubule cytoskeleton organization [GO:0000226]; cell adhesion [GO:0007155]; axonal fasciculation [GO:0007413]; learning [GO:0007612]; adult walking behavior [GO:0007628]; regulation of cell morphogenesis involved in differentiation [GO:0010769]; positive regulation of protein processing [GO:0010954]; cerebral cortex GABAergic interneuron migration [GO:0021853]; central nervous system myelinat…	protein binding [GO:0005515]; carbohydrate binding [GO:0030246]; identical protein binding [GO:0042802]; protein self-association [GO:0043621]; cell-cell adhesion mediator activity [GO:0098632]	anchored component of postsynaptic membrane [GO:0099025]; plasma membrane [GO:0005886]; cell surface [GO:0009986]; node of Ranvier [GO:0033268]; neuronal cell body [GO:0043025]; myelin sheath [GO:0043209]; juxtaparanode region of axon [GO:0044224]; synapse [GO:0045202]; axon [GO:0030424]
Nafisa_SEN4	Contactin-2	CNTN2	A0A024R9B4	Q02246	3.9671	-0.6532	XT NP B	2023ms1276	microtubule cytoskeleton organization [GO:0000226]; cell adhesion [GO:0007155]; axonal fasciculation [GO:0007413]; learning [GO:0007612]; adult walking behavior [GO:0007628]; regulation of cell morphogenesis involved in differentiation [GO:0010769]; positive regulation of protein processing [GO:0010954]; cerebral cortex GABAergic interneuron migration [GO:0021853]; central nervous system myelinat…	protein binding [GO:0005515]; carbohydrate binding [GO:0030246]; identical protein binding [GO:0042802]; protein self-association [GO:0043621]; cell-cell adhesion mediator activity [GO:0098632]	anchored component of postsynaptic membrane [GO:0099025]; plasma membrane [GO:0005886]; cell surface [GO:0009986]; node of Ranvier [GO:0033268]; neuronal cell body [GO:0043025]; myelin sheath [GO:0043209]; juxtaparanode region of axon [GO:0044224]; synapse [GO:0045202]; axon [GO:0030424]
Nafisa_SEN3	Contactin-2	CNTN2	A0A024R9B4	Q02246	3.9912	-0.6284	XT NP B	2023ms1276	microtubule cytoskeleton organization [GO:0000226]; cell adhesion [GO:0007155]; axonal fasciculation [GO:0007413]; learning [GO:0007612]; adult walking behavior [GO:0007628]; regulation of cell morphogenesis involved in differentiation [GO:0010769]; positive regulation of protein processing [GO:0010954]; cerebral cortex GABAergic interneuron migration [GO:0021853]; central nervous system myelinat…	protein binding [GO:0005515]; carbohydrate binding [GO:0030246]; identical protein binding [GO:0042802]; protein self-association [GO:0043621]; cell-cell adhesion mediator activity [GO:0098632]	anchored component of postsynaptic membrane [GO:0099025]; plasma membrane [GO:0005886]; cell surface [GO:0009986]; node of Ranvier [GO:0033268]; neuronal cell body [GO:0043025]; myelin sheath [GO:0043209]; juxtaparanode region of axon [GO:0044224]; synapse [GO:0045202]; axon [GO:0030424]
Nafisa_SEN2	Contactin-2	CNTN2	A0A024R9B4	Q02246	3.9724	-0.6605	XT NP B	2023ms1276	microtubule cytoskeleton organization [GO:0000226]; cell adhesion [GO:0007155]; axonal fasciculation [GO:0007413]; learning [GO:0007612]; adult walking behavior [GO:0007628]; regulation of cell morphogenesis involved in differentiation [GO:0010769]; positive regulation of protein processing [GO:0010954]; cerebral cortex GABAergic interneuron migration [GO:0021853]; central nervous system myelinat…	protein binding [GO:0005515]; carbohydrate binding [GO:0030246]; identical protein binding [GO:0042802]; protein self-association [GO:0043621]; cell-cell adhesion mediator activity [GO:0098632]	anchored component of postsynaptic membrane [GO:0099025]; plasma membrane [GO:0005886]; cell surface [GO:0009986]; node of Ranvier [GO:0033268]; neuronal cell body [GO:0043025]; myelin sheath [GO:0043209]; juxtaparanode region of axon [GO:0044224]; synapse [GO:0045202]; axon [GO:0030424]
Nafisa_SEN1	Contactin-2	CNTN2	A0A024R9B4	Q02246	3.8357	-0.782	XT NP B	2023ms1276	microtubule cytoskeleton organization [GO:0000226]; cell adhesion [GO:0007155]; axonal fasciculation [GO:0007413]; learning [GO:0007612]; adult walking behavior [GO:0007628]; regulation of cell morphogenesis involved in differentiation [GO:0010769]; positive regulation of protein processing [GO:0010954]; cerebral cortex GABAergic interneuron migration [GO:0021853]; central nervous system myelinat…	protein binding [GO:0005515]; carbohydrate binding [GO:0030246]; identical protein binding [GO:0042802]; protein self-association [GO:0043621]; cell-cell adhesion mediator activity [GO:0098632]	anchored component of postsynaptic membrane [GO:0099025]; plasma membrane [GO:0005886]; cell surface [GO:0009986]; node of Ranvier [GO:0033268]; neuronal cell body [GO:0043025]; myelin sheath [GO:0043209]; juxtaparanode region of axon [GO:0044224]; synapse [GO:0045202]; axon [GO:0030424]
Nafisa_PRO7	Contactin-2	CNTN2	A0A024R9B4	Q02246	4.0147	-0.5402	XT NP B	2023ms1276	microtubule cytoskeleton organization [GO:0000226]; cell adhesion [GO:0007155]; axonal fasciculation [GO:0007413]; learning [GO:0007612]; adult walking behavior [GO:0007628]; regulation of cell morphogenesis involved in differentiation [GO:0010769]; positive regulation of protein processing [GO:0010954]; cerebral cortex GABAergic interneuron migration [GO:0021853]; central nervous system myelinat…	protein binding [GO:0005515]; carbohydrate binding [GO:0030246]; identical protein binding [GO:0042802]; protein self-association [GO:0043621]; cell-cell adhesion mediator activity [GO:0098632]	anchored component of postsynaptic membrane [GO:0099025]; plasma membrane [GO:0005886]; cell surface [GO:0009986]; node of Ranvier [GO:0033268]; neuronal cell body [GO:0043025]; myelin sheath [GO:0043209]; juxtaparanode region of axon [GO:0044224]; synapse [GO:0045202]; axon [GO:0030424]
Nafisa_PRO6	Contactin-2	CNTN2	A0A024R9B4	Q02246	4.0564	-0.4886	XT NP B	2023ms1276	microtubule cytoskeleton organization [GO:0000226]; cell adhesion [GO:0007155]; axonal fasciculation [GO:0007413]; learning [GO:0007612]; adult walking behavior [GO:0007628]; regulation of cell morphogenesis involved in differentiation [GO:0010769]; positive regulation of protein processing [GO:0010954]; cerebral cortex GABAergic interneuron migration [GO:0021853]; central nervous system myelinat…	protein binding [GO:0005515]; carbohydrate binding [GO:0030246]; identical protein binding [GO:0042802]; protein self-association [GO:0043621]; cell-cell adhesion mediator activity [GO:0098632]	anchored component of postsynaptic membrane [GO:0099025]; plasma membrane [GO:0005886]; cell surface [GO:0009986]; node of Ranvier [GO:0033268]; neuronal cell body [GO:0043025]; myelin sheath [GO:0043209]; juxtaparanode region of axon [GO:0044224]; synapse [GO:0045202]; axon [GO:0030424]
Nafisa_PRO5	Contactin-2	CNTN2	A0A024R9B4	Q02246	4.086	-0.4512	XT NP B	2023ms1276	microtubule cytoskeleton organization [GO:0000226]; cell adhesion [GO:0007155]; axonal fasciculation [GO:0007413]; learning [GO:0007612]; adult walking behavior [GO:0007628]; regulation of cell morphogenesis involved in differentiation [GO:0010769]; positive regulation of protein processing [GO:0010954]; cerebral cortex GABAergic interneuron migration [GO:0021853]; central nervous system myelinat…	protein binding [GO:0005515]; carbohydrate binding [GO:0030246]; identical protein binding [GO:0042802]; protein self-association [GO:0043621]; cell-cell adhesion mediator activity [GO:0098632]	anchored component of postsynaptic membrane [GO:0099025]; plasma membrane [GO:0005886]; cell surface [GO:0009986]; node of Ranvier [GO:0033268]; neuronal cell body [GO:0043025]; myelin sheath [GO:0043209]; juxtaparanode region of axon [GO:0044224]; synapse [GO:0045202]; axon [GO:0030424]
Nafisa_PRO4	Contactin-2	CNTN2	A0A024R9B4	Q02246	4.1177	-0.4546	XT NP B	2023ms1276	microtubule cytoskeleton organization [GO:0000226]; cell adhesion [GO:0007155]; axonal fasciculation [GO:0007413]; learning [GO:0007612]; adult walking behavior [GO:0007628]; regulation of cell morphogenesis involved in differentiation [GO:0010769]; positive regulation of protein processing [GO:0010954]; cerebral cortex GABAergic interneuron migration [GO:0021853]; central nervous system myelinat…	protein binding [GO:0005515]; carbohydrate binding [GO:0030246]; identical protein binding [GO:0042802]; protein self-association [GO:0043621]; cell-cell adhesion mediator activity [GO:0098632]	anchored component of postsynaptic membrane [GO:0099025]; plasma membrane [GO:0005886]; cell surface [GO:0009986]; node of Ranvier [GO:0033268]; neuronal cell body [GO:0043025]; myelin sheath [GO:0043209]; juxtaparanode region of axon [GO:0044224]; synapse [GO:0045202]; axon [GO:0030424]
Nafisa_PRO3	Contactin-2	CNTN2	A0A024R9B4	Q02246	4.0774	-0.4931	XT NP B	2023ms1276	microtubule cytoskeleton organization [GO:0000226]; cell adhesion [GO:0007155]; axonal fasciculation [GO:0007413]; learning [GO:0007612]; adult walking behavior [GO:0007628]; regulation of cell morphogenesis involved in differentiation [GO:0010769]; positive regulation of protein processing [GO:0010954]; cerebral cortex GABAergic interneuron migration [GO:0021853]; central nervous system myelinat…	protein binding [GO:0005515]; carbohydrate binding [GO:0030246]; identical protein binding [GO:0042802]; protein self-association [GO:0043621]; cell-cell adhesion mediator activity [GO:0098632]	anchored component of postsynaptic membrane [GO:0099025]; plasma membrane [GO:0005886]; cell surface [GO:0009986]; node of Ranvier [GO:0033268]; neuronal cell body [GO:0043025]; myelin sheath [GO:0043209]; juxtaparanode region of axon [GO:0044224]; synapse [GO:0045202]; axon [GO:0030424]
Nafisa_PRO2	Contactin-2	CNTN2	A0A024R9B4	Q02246	4.0401	-0.5117	XT NP B	2023ms1276	microtubule cytoskeleton organization [GO:0000226]; cell adhesion [GO:0007155]; axonal fasciculation [GO:0007413]; learning [GO:0007612]; adult walking behavior [GO:0007628]; regulation of cell morphogenesis involved in differentiation [GO:0010769]; positive regulation of protein processing [GO:0010954]; cerebral cortex GABAergic interneuron migration [GO:0021853]; central nervous system myelinat…	protein binding [GO:0005515]; carbohydrate binding [GO:0030246]; identical protein binding [GO:0042802]; protein self-association [GO:0043621]; cell-cell adhesion mediator activity [GO:0098632]	anchored component of postsynaptic membrane [GO:0099025]; plasma membrane [GO:0005886]; cell surface [GO:0009986]; node of Ranvier [GO:0033268]; neuronal cell body [GO:0043025]; myelin sheath [GO:0043209]; juxtaparanode region of axon [GO:0044224]; synapse [GO:0045202]; axon [GO:0030424]
Nafisa_PRO1	Contactin-2	CNTN2	A0A024R9B4	Q02246	4.0829	-0.4643	XT NP B	2023ms1276	microtubule cytoskeleton organization [GO:0000226]; cell adhesion [GO:0007155]; axonal fasciculation [GO:0007413]; learning [GO:0007612]; adult walking behavior [GO:0007628]; regulation of cell morphogenesis involved in differentiation [GO:0010769]; positive regulation of protein processing [GO:0010954]; cerebral cortex GABAergic interneuron migration [GO:0021853]; central nervous system myelinat…	protein binding [GO:0005515]; carbohydrate binding [GO:0030246]; identical protein binding [GO:0042802]; protein self-association [GO:0043621]; cell-cell adhesion mediator activity [GO:0098632]	anchored component of postsynaptic membrane [GO:0099025]; plasma membrane [GO:0005886]; cell surface [GO:0009986]; node of Ranvier [GO:0033268]; neuronal cell body [GO:0043025]; myelin sheath [GO:0043209]; juxtaparanode region of axon [GO:0044224]; synapse [GO:0045202]; axon [GO:0030424]
Nafisa_SEN7	Pre-mRNA-processing factor 19	PRPF19	Q9UMS4	Q08E38	3.7862	-0.8266	XT NP B	2023ms1276	NA	NA	NA
Nafisa_SEN6	Pre-mRNA-processing factor 19	PRPF19	Q9UMS4	Q08E38	3.9714	-0.6557	XT NP B	2023ms1276	NA	NA	NA
Nafisa_SEN3	Pre-mRNA-processing factor 19	PRPF19	Q9UMS4	Q08E38	3.988	-0.6317	XT NP B	2023ms1276	NA	NA	NA
Nafisa_SEN2	Pre-mRNA-processing factor 19	PRPF19	Q9UMS4	Q08E38	3.9704	-0.6625	XT NP B	2023ms1276	NA	NA	NA
Nafisa_SEN1	Pre-mRNA-processing factor 19	PRPF19	Q9UMS4	Q08E38	3.8343	-0.7834	XT NP B	2023ms1276	NA	NA	NA
Nafisa_PRO7	Pre-mRNA-processing factor 19	PRPF19	Q9UMS4	Q08E38	3.9071	-0.6477	XT NP B	2023ms1276	NA	NA	NA
Nafisa_PRO6	Pre-mRNA-processing factor 19	PRPF19	Q9UMS4	Q08E38	3.7852	-0.7599	XT NP B	2023ms1276	NA	NA	NA
Nafisa_PRO5	Pre-mRNA-processing factor 19	PRPF19	Q9UMS4	Q08E38	3.8713	-0.6659	XT NP B	2023ms1276	NA	NA	NA
Nafisa_PRO4	Pre-mRNA-processing factor 19	PRPF19	Q9UMS4	Q08E38	3.8899	-0.6824	XT NP B	2023ms1276	NA	NA	NA
Nafisa_PRO3	Pre-mRNA-processing factor 19	PRPF19	Q9UMS4	Q08E38	3.9507	-0.6198	XT NP B	2023ms1276	NA	NA	NA
Nafisa_PRO2	Pre-mRNA-processing factor 19	PRPF19	Q9UMS4	Q08E38	3.9757	-0.5761	XT NP B	2023ms1276	NA	NA	NA
Nafisa_PRO1	Pre-mRNA-processing factor 19	PRPF19	Q9UMS4	Q08E38	4.0047	-0.5426	XT NP B	2023ms1276	NA	NA	NA
Nafisa_SEN7	Polypyrimidine tract-binding protein 2;Isoform of Q9UKA9, Isoform 2 of Polypyrimidine tract-binding protein 2;Isoform of Q9UKA9, Isoform 3 of Polypyrimidine tract-binding protein 2;Isoform of Q9UKA9, Isoform 4 of Polypyrimidine tract-binding protein 2;Isoform of Q9UKA9, Isoform 5 of Polypyrimidine tract-binding protein 2;Isoform of Q9UKA9, Isoform 6 of Polypyrimidine tract-binding protein 2	PTBP2;PTBP2;PTBP2;PTBP2;PTBP2;PTBP2	NA	Q9UKA9;Q9UKA9-2;Q9UKA9-3;Q9UKA9-4;Q9UKA9-5;Q9UKA9-6	5.5617	0.949	XT NP A	2023ms1276	mRNA processing [GO:0006397]; RNA splicing [GO:0008380]; negative regulation of RNA splicing [GO:0033119]; regulation of RNA splicing [GO:0043484]; ; ; ; ;	RNA binding [GO:0003723]; mRNA binding [GO:0003729]; ; ; ; ;	nucleus [GO:0005634]; ; ; ; ;
Nafisa_SEN6	Polypyrimidine tract-binding protein 2;Isoform of Q9UKA9, Isoform 2 of Polypyrimidine tract-binding protein 2;Isoform of Q9UKA9, Isoform 3 of Polypyrimidine tract-binding protein 2;Isoform of Q9UKA9, Isoform 4 of Polypyrimidine tract-binding protein 2;Isoform of Q9UKA9, Isoform 5 of Polypyrimidine tract-binding protein 2;Isoform of Q9UKA9, Isoform 6 of Polypyrimidine tract-binding protein 2	PTBP2;PTBP2;PTBP2;PTBP2;PTBP2;PTBP2	NA	Q9UKA9;Q9UKA9-2;Q9UKA9-3;Q9UKA9-4;Q9UKA9-5;Q9UKA9-6	5.5879	0.9608	XT NP A	2023ms1276	mRNA processing [GO:0006397]; RNA splicing [GO:0008380]; negative regulation of RNA splicing [GO:0033119]; regulation of RNA splicing [GO:0043484]; ; ; ; ;	RNA binding [GO:0003723]; mRNA binding [GO:0003729]; ; ; ; ;	nucleus [GO:0005634]; ; ; ; ;
Nafisa_SEN5	Polypyrimidine tract-binding protein 2;Isoform of Q9UKA9, Isoform 2 of Polypyrimidine tract-binding protein 2;Isoform of Q9UKA9, Isoform 3 of Polypyrimidine tract-binding protein 2;Isoform of Q9UKA9, Isoform 4 of Polypyrimidine tract-binding protein 2;Isoform of Q9UKA9, Isoform 5 of Polypyrimidine tract-binding protein 2;Isoform of Q9UKA9, Isoform 6 of Polypyrimidine tract-binding protein 2	PTBP2;PTBP2;PTBP2;PTBP2;PTBP2;PTBP2	NA	Q9UKA9;Q9UKA9-2;Q9UKA9-3;Q9UKA9-4;Q9UKA9-5;Q9UKA9-6	5.6267	0.9735	XT NP A	2023ms1276	mRNA processing [GO:0006397]; RNA splicing [GO:0008380]; negative regulation of RNA splicing [GO:0033119]; regulation of RNA splicing [GO:0043484]; ; ; ; ;	RNA binding [GO:0003723]; mRNA binding [GO:0003729]; ; ; ; ;	nucleus [GO:0005634]; ; ; ; ;
Nafisa_SEN4	Polypyrimidine tract-binding protein 2;Isoform of Q9UKA9, Isoform 2 of Polypyrimidine tract-binding protein 2;Isoform of Q9UKA9, Isoform 3 of Polypyrimidine tract-binding protein 2;Isoform of Q9UKA9, Isoform 4 of Polypyrimidine tract-binding protein 2;Isoform of Q9UKA9, Isoform 5 of Polypyrimidine tract-binding protein 2;Isoform of Q9UKA9, Isoform 6 of Polypyrimidine tract-binding protein 2	PTBP2;PTBP2;PTBP2;PTBP2;PTBP2;PTBP2	NA	Q9UKA9;Q9UKA9-2;Q9UKA9-3;Q9UKA9-4;Q9UKA9-5;Q9UKA9-6	5.5424	0.922	XT NP A	2023ms1276	mRNA processing [GO:0006397]; RNA splicing [GO:0008380]; negative regulation of RNA splicing [GO:0033119]; regulation of RNA splicing [GO:0043484]; ; ; ; ;	RNA binding [GO:0003723]; mRNA binding [GO:0003729]; ; ; ; ;	nucleus [GO:0005634]; ; ; ; ;
Nafisa_SEN3	Polypyrimidine tract-binding protein 2;Isoform of Q9UKA9, Isoform 2 of Polypyrimidine tract-binding protein 2;Isoform of Q9UKA9, Isoform 3 of Polypyrimidine tract-binding protein 2;Isoform of Q9UKA9, Isoform 4 of Polypyrimidine tract-binding protein 2;Isoform of Q9UKA9, Isoform 5 of Polypyrimidine tract-binding protein 2;Isoform of Q9UKA9, Isoform 6 of Polypyrimidine tract-binding protein 2	PTBP2;PTBP2;PTBP2;PTBP2;PTBP2;PTBP2	NA	Q9UKA9;Q9UKA9-2;Q9UKA9-3;Q9UKA9-4;Q9UKA9-5;Q9UKA9-6	5.5257	0.9061	XT NP A	2023ms1276	mRNA processing [GO:0006397]; RNA splicing [GO:0008380]; negative regulation of RNA splicing [GO:0033119]; regulation of RNA splicing [GO:0043484]; ; ; ; ;	RNA binding [GO:0003723]; mRNA binding [GO:0003729]; ; ; ; ;	nucleus [GO:0005634]; ; ; ; ;
Nafisa_SEN2	Polypyrimidine tract-binding protein 2;Isoform of Q9UKA9, Isoform 2 of Polypyrimidine tract-binding protein 2;Isoform of Q9UKA9, Isoform 3 of Polypyrimidine tract-binding protein 2;Isoform of Q9UKA9, Isoform 4 of Polypyrimidine tract-binding protein 2;Isoform of Q9UKA9, Isoform 5 of Polypyrimidine tract-binding protein 2;Isoform of Q9UKA9, Isoform 6 of Polypyrimidine tract-binding protein 2	PTBP2;PTBP2;PTBP2;PTBP2;PTBP2;PTBP2	NA	Q9UKA9;Q9UKA9-2;Q9UKA9-3;Q9UKA9-4;Q9UKA9-5;Q9UKA9-6	5.6476	1.0147	XT NP A	2023ms1276	mRNA processing [GO:0006397]; RNA splicing [GO:0008380]; negative regulation of RNA splicing [GO:0033119]; regulation of RNA splicing [GO:0043484]; ; ; ; ;	RNA binding [GO:0003723]; mRNA binding [GO:0003729]; ; ; ; ;	nucleus [GO:0005634]; ; ; ; ;
Nafisa_SEN1	Polypyrimidine tract-binding protein 2;Isoform of Q9UKA9, Isoform 2 of Polypyrimidine tract-binding protein 2;Isoform of Q9UKA9, Isoform 3 of Polypyrimidine tract-binding protein 2;Isoform of Q9UKA9, Isoform 4 of Polypyrimidine tract-binding protein 2;Isoform of Q9UKA9, Isoform 5 of Polypyrimidine tract-binding protein 2;Isoform of Q9UKA9, Isoform 6 of Polypyrimidine tract-binding protein 2	PTBP2;PTBP2;PTBP2;PTBP2;PTBP2;PTBP2	NA	Q9UKA9;Q9UKA9-2;Q9UKA9-3;Q9UKA9-4;Q9UKA9-5;Q9UKA9-6	5.5061	0.8884	XT NP A	2023ms1276	mRNA processing [GO:0006397]; RNA splicing [GO:0008380]; negative regulation of RNA splicing [GO:0033119]; regulation of RNA splicing [GO:0043484]; ; ; ; ;	RNA binding [GO:0003723]; mRNA binding [GO:0003729]; ; ; ; ;	nucleus [GO:0005634]; ; ; ; ;
Nafisa_PRO7	Polypyrimidine tract-binding protein 2;Isoform of Q9UKA9, Isoform 2 of Polypyrimidine tract-binding protein 2;Isoform of Q9UKA9, Isoform 3 of Polypyrimidine tract-binding protein 2;Isoform of Q9UKA9, Isoform 4 of Polypyrimidine tract-binding protein 2;Isoform of Q9UKA9, Isoform 5 of Polypyrimidine tract-binding protein 2;Isoform of Q9UKA9, Isoform 6 of Polypyrimidine tract-binding protein 2	PTBP2;PTBP2;PTBP2;PTBP2;PTBP2;PTBP2	NA	Q9UKA9;Q9UKA9-2;Q9UKA9-3;Q9UKA9-4;Q9UKA9-5;Q9UKA9-6	5.4005	0.8456	XT NP A	2023ms1276	mRNA processing [GO:0006397]; RNA splicing [GO:0008380]; negative regulation of RNA splicing [GO:0033119]; regulation of RNA splicing [GO:0043484]; ; ; ; ;	RNA binding [GO:0003723]; mRNA binding [GO:0003729]; ; ; ; ;	nucleus [GO:0005634]; ; ; ; ;
Nafisa_PRO6	Polypyrimidine tract-binding protein 2;Isoform of Q9UKA9, Isoform 2 of Polypyrimidine tract-binding protein 2;Isoform of Q9UKA9, Isoform 3 of Polypyrimidine tract-binding protein 2;Isoform of Q9UKA9, Isoform 4 of Polypyrimidine tract-binding protein 2;Isoform of Q9UKA9, Isoform 5 of Polypyrimidine tract-binding protein 2;Isoform of Q9UKA9, Isoform 6 of Polypyrimidine tract-binding protein 2	PTBP2;PTBP2;PTBP2;PTBP2;PTBP2;PTBP2	NA	Q9UKA9;Q9UKA9-2;Q9UKA9-3;Q9UKA9-4;Q9UKA9-5;Q9UKA9-6	5.4798	0.9347	XT NP A	2023ms1276	mRNA processing [GO:0006397]; RNA splicing [GO:0008380]; negative regulation of RNA splicing [GO:0033119]; regulation of RNA splicing [GO:0043484]; ; ; ; ;	RNA binding [GO:0003723]; mRNA binding [GO:0003729]; ; ; ; ;	nucleus [GO:0005634]; ; ; ; ;
Nafisa_PRO5	Polypyrimidine tract-binding protein 2;Isoform of Q9UKA9, Isoform 2 of Polypyrimidine tract-binding protein 2;Isoform of Q9UKA9, Isoform 3 of Polypyrimidine tract-binding protein 2;Isoform of Q9UKA9, Isoform 4 of Polypyrimidine tract-binding protein 2;Isoform of Q9UKA9, Isoform 5 of Polypyrimidine tract-binding protein 2;Isoform of Q9UKA9, Isoform 6 of Polypyrimidine tract-binding protein 2	PTBP2;PTBP2;PTBP2;PTBP2;PTBP2;PTBP2	NA	Q9UKA9;Q9UKA9-2;Q9UKA9-3;Q9UKA9-4;Q9UKA9-5;Q9UKA9-6	5.4079	0.8707	XT NP A	2023ms1276	mRNA processing [GO:0006397]; RNA splicing [GO:0008380]; negative regulation of RNA splicing [GO:0033119]; regulation of RNA splicing [GO:0043484]; ; ; ; ;	RNA binding [GO:0003723]; mRNA binding [GO:0003729]; ; ; ; ;	nucleus [GO:0005634]; ; ; ; ;
Nafisa_PRO4	Polypyrimidine tract-binding protein 2;Isoform of Q9UKA9, Isoform 2 of Polypyrimidine tract-binding protein 2;Isoform of Q9UKA9, Isoform 3 of Polypyrimidine tract-binding protein 2;Isoform of Q9UKA9, Isoform 4 of Polypyrimidine tract-binding protein 2;Isoform of Q9UKA9, Isoform 5 of Polypyrimidine tract-binding protein 2;Isoform of Q9UKA9, Isoform 6 of Polypyrimidine tract-binding protein 2	PTBP2;PTBP2;PTBP2;PTBP2;PTBP2;PTBP2	NA	Q9UKA9;Q9UKA9-2;Q9UKA9-3;Q9UKA9-4;Q9UKA9-5;Q9UKA9-6	5.5032	0.931	XT NP A	2023ms1276	mRNA processing [GO:0006397]; RNA splicing [GO:0008380]; negative regulation of RNA splicing [GO:0033119]; regulation of RNA splicing [GO:0043484]; ; ; ; ;	RNA binding [GO:0003723]; mRNA binding [GO:0003729]; ; ; ; ;	nucleus [GO:0005634]; ; ; ; ;
Nafisa_PRO3	Polypyrimidine tract-binding protein 2;Isoform of Q9UKA9, Isoform 2 of Polypyrimidine tract-binding protein 2;Isoform of Q9UKA9, Isoform 3 of Polypyrimidine tract-binding protein 2;Isoform of Q9UKA9, Isoform 4 of Polypyrimidine tract-binding protein 2;Isoform of Q9UKA9, Isoform 5 of Polypyrimidine tract-binding protein 2;Isoform of Q9UKA9, Isoform 6 of Polypyrimidine tract-binding protein 2	PTBP2;PTBP2;PTBP2;PTBP2;PTBP2;PTBP2	NA	Q9UKA9;Q9UKA9-2;Q9UKA9-3;Q9UKA9-4;Q9UKA9-5;Q9UKA9-6	5.515	0.9445	XT NP A	2023ms1276	mRNA processing [GO:0006397]; RNA splicing [GO:0008380]; negative regulation of RNA splicing [GO:0033119]; regulation of RNA splicing [GO:0043484]; ; ; ; ;	RNA binding [GO:0003723]; mRNA binding [GO:0003729]; ; ; ; ;	nucleus [GO:0005634]; ; ; ; ;
Nafisa_PRO2	Polypyrimidine tract-binding protein 2;Isoform of Q9UKA9, Isoform 2 of Polypyrimidine tract-binding protein 2;Isoform of Q9UKA9, Isoform 3 of Polypyrimidine tract-binding protein 2;Isoform of Q9UKA9, Isoform 4 of Polypyrimidine tract-binding protein 2;Isoform of Q9UKA9, Isoform 5 of Polypyrimidine tract-binding protein 2;Isoform of Q9UKA9, Isoform 6 of Polypyrimidine tract-binding protein 2	PTBP2;PTBP2;PTBP2;PTBP2;PTBP2;PTBP2	NA	Q9UKA9;Q9UKA9-2;Q9UKA9-3;Q9UKA9-4;Q9UKA9-5;Q9UKA9-6	5.5051	0.9533	XT NP A	2023ms1276	mRNA processing [GO:0006397]; RNA splicing [GO:0008380]; negative regulation of RNA splicing [GO:0033119]; regulation of RNA splicing [GO:0043484]; ; ; ; ;	RNA binding [GO:0003723]; mRNA binding [GO:0003729]; ; ; ; ;	nucleus [GO:0005634]; ; ; ; ;
Nafisa_PRO1	Polypyrimidine tract-binding protein 2;Isoform of Q9UKA9, Isoform 2 of Polypyrimidine tract-binding protein 2;Isoform of Q9UKA9, Isoform 3 of Polypyrimidine tract-binding protein 2;Isoform of Q9UKA9, Isoform 4 of Polypyrimidine tract-binding protein 2;Isoform of Q9UKA9, Isoform 5 of Polypyrimidine tract-binding protein 2;Isoform of Q9UKA9, Isoform 6 of Polypyrimidine tract-binding protein 2	PTBP2;PTBP2;PTBP2;PTBP2;PTBP2;PTBP2	NA	Q9UKA9;Q9UKA9-2;Q9UKA9-3;Q9UKA9-4;Q9UKA9-5;Q9UKA9-6	5.4081	0.8609	XT NP A	2023ms1276	mRNA processing [GO:0006397]; RNA splicing [GO:0008380]; negative regulation of RNA splicing [GO:0033119]; regulation of RNA splicing [GO:0043484]; ; ; ; ;	RNA binding [GO:0003723]; mRNA binding [GO:0003729]; ; ; ; ;	nucleus [GO:0005634]; ; ; ; ;
Nafisa_SEN7	Pirin	PIR	A0A024RBX6	O00625	4.0318	-0.581	XT NP B	2023ms1276	monocyte differentiation [GO:0030224]; regulation of transcription, DNA-templated [GO:0006355]; transcription by RNA polymerase II [GO:0006366]; digestion [GO:0007586]	transcription coregulator activity [GO:0003712]; protein binding [GO:0005515]; quercetin 2,3-dioxygenase activity [GO:0008127]; metal ion binding [GO:0046872]	nucleus [GO:0005634]; nucleoplasm [GO:0005654]; cytoplasm [GO:0005737]; cytosol [GO:0005829]
Nafisa_SEN6	Pirin	PIR	A0A024RBX6	O00625	4.015	-0.6121	XT NP B	2023ms1276	monocyte differentiation [GO:0030224]; regulation of transcription, DNA-templated [GO:0006355]; transcription by RNA polymerase II [GO:0006366]; digestion [GO:0007586]	transcription coregulator activity [GO:0003712]; protein binding [GO:0005515]; quercetin 2,3-dioxygenase activity [GO:0008127]; metal ion binding [GO:0046872]	nucleus [GO:0005634]; nucleoplasm [GO:0005654]; cytoplasm [GO:0005737]; cytosol [GO:0005829]
Nafisa_SEN5	Pirin	PIR	A0A024RBX6	O00625	4.1205	-0.5326	XT NP B	2023ms1276	monocyte differentiation [GO:0030224]; regulation of transcription, DNA-templated [GO:0006355]; transcription by RNA polymerase II [GO:0006366]; digestion [GO:0007586]	transcription coregulator activity [GO:0003712]; protein binding [GO:0005515]; quercetin 2,3-dioxygenase activity [GO:0008127]; metal ion binding [GO:0046872]	nucleus [GO:0005634]; nucleoplasm [GO:0005654]; cytoplasm [GO:0005737]; cytosol [GO:0005829]
Nafisa_SEN4	Pirin	PIR	A0A024RBX6	O00625	4.1153	-0.5051	XT NP B	2023ms1276	monocyte differentiation [GO:0030224]; regulation of transcription, DNA-templated [GO:0006355]; transcription by RNA polymerase II [GO:0006366]; digestion [GO:0007586]	transcription coregulator activity [GO:0003712]; protein binding [GO:0005515]; quercetin 2,3-dioxygenase activity [GO:0008127]; metal ion binding [GO:0046872]	nucleus [GO:0005634]; nucleoplasm [GO:0005654]; cytoplasm [GO:0005737]; cytosol [GO:0005829]
Nafisa_SEN3	Pirin	PIR	A0A024RBX6	O00625	3.9339	-0.6858	XT NP B	2023ms1276	monocyte differentiation [GO:0030224]; regulation of transcription, DNA-templated [GO:0006355]; transcription by RNA polymerase II [GO:0006366]; digestion [GO:0007586]	transcription coregulator activity [GO:0003712]; protein binding [GO:0005515]; quercetin 2,3-dioxygenase activity [GO:0008127]; metal ion binding [GO:0046872]	nucleus [GO:0005634]; nucleoplasm [GO:0005654]; cytoplasm [GO:0005737]; cytosol [GO:0005829]
Nafisa_SEN2	Pirin	PIR	A0A024RBX6	O00625	3.9326	-0.7003	XT NP B	2023ms1276	monocyte differentiation [GO:0030224]; regulation of transcription, DNA-templated [GO:0006355]; transcription by RNA polymerase II [GO:0006366]; digestion [GO:0007586]	transcription coregulator activity [GO:0003712]; protein binding [GO:0005515]; quercetin 2,3-dioxygenase activity [GO:0008127]; metal ion binding [GO:0046872]	nucleus [GO:0005634]; nucleoplasm [GO:0005654]; cytoplasm [GO:0005737]; cytosol [GO:0005829]
Nafisa_SEN1	Pirin	PIR	A0A024RBX6	O00625	3.7133	-0.9044	XT NP B	2023ms1276	monocyte differentiation [GO:0030224]; regulation of transcription, DNA-templated [GO:0006355]; transcription by RNA polymerase II [GO:0006366]; digestion [GO:0007586]	transcription coregulator activity [GO:0003712]; protein binding [GO:0005515]; quercetin 2,3-dioxygenase activity [GO:0008127]; metal ion binding [GO:0046872]	nucleus [GO:0005634]; nucleoplasm [GO:0005654]; cytoplasm [GO:0005737]; cytosol [GO:0005829]
Nafisa_PRO7	Pirin	PIR	A0A024RBX6	O00625	3.8231	-0.7318	XT NP B	2023ms1276	monocyte differentiation [GO:0030224]; regulation of transcription, DNA-templated [GO:0006355]; transcription by RNA polymerase II [GO:0006366]; digestion [GO:0007586]	transcription coregulator activity [GO:0003712]; protein binding [GO:0005515]; quercetin 2,3-dioxygenase activity [GO:0008127]; metal ion binding [GO:0046872]	nucleus [GO:0005634]; nucleoplasm [GO:0005654]; cytoplasm [GO:0005737]; cytosol [GO:0005829]
Nafisa_PRO6	Pirin	PIR	A0A024RBX6	O00625	3.8481	-0.6969	XT NP B	2023ms1276	monocyte differentiation [GO:0030224]; regulation of transcription, DNA-templated [GO:0006355]; transcription by RNA polymerase II [GO:0006366]; digestion [GO:0007586]	transcription coregulator activity [GO:0003712]; protein binding [GO:0005515]; quercetin 2,3-dioxygenase activity [GO:0008127]; metal ion binding [GO:0046872]	nucleus [GO:0005634]; nucleoplasm [GO:0005654]; cytoplasm [GO:0005737]; cytosol [GO:0005829]
Nafisa_PRO5	Pirin	PIR	A0A024RBX6	O00625	4.0815	-0.4557	XT NP B	2023ms1276	monocyte differentiation [GO:0030224]; regulation of transcription, DNA-templated [GO:0006355]; transcription by RNA polymerase II [GO:0006366]; digestion [GO:0007586]	transcription coregulator activity [GO:0003712]; protein binding [GO:0005515]; quercetin 2,3-dioxygenase activity [GO:0008127]; metal ion binding [GO:0046872]	nucleus [GO:0005634]; nucleoplasm [GO:0005654]; cytoplasm [GO:0005737]; cytosol [GO:0005829]
Nafisa_PRO4	Pirin	PIR	A0A024RBX6	O00625	4.0412	-0.531	XT NP B	2023ms1276	monocyte differentiation [GO:0030224]; regulation of transcription, DNA-templated [GO:0006355]; transcription by RNA polymerase II [GO:0006366]; digestion [GO:0007586]	transcription coregulator activity [GO:0003712]; protein binding [GO:0005515]; quercetin 2,3-dioxygenase activity [GO:0008127]; metal ion binding [GO:0046872]	nucleus [GO:0005634]; nucleoplasm [GO:0005654]; cytoplasm [GO:0005737]; cytosol [GO:0005829]
Nafisa_PRO3	Pirin	PIR	A0A024RBX6	O00625	3.955	-0.6155	XT NP B	2023ms1276	monocyte differentiation [GO:0030224]; regulation of transcription, DNA-templated [GO:0006355]; transcription by RNA polymerase II [GO:0006366]; digestion [GO:0007586]	transcription coregulator activity [GO:0003712]; protein binding [GO:0005515]; quercetin 2,3-dioxygenase activity [GO:0008127]; metal ion binding [GO:0046872]	nucleus [GO:0005634]; nucleoplasm [GO:0005654]; cytoplasm [GO:0005737]; cytosol [GO:0005829]
Nafisa_PRO2	Pirin	PIR	A0A024RBX6	O00625	3.8924	-0.6593	XT NP B	2023ms1276	monocyte differentiation [GO:0030224]; regulation of transcription, DNA-templated [GO:0006355]; transcription by RNA polymerase II [GO:0006366]; digestion [GO:0007586]	transcription coregulator activity [GO:0003712]; protein binding [GO:0005515]; quercetin 2,3-dioxygenase activity [GO:0008127]; metal ion binding [GO:0046872]	nucleus [GO:0005634]; nucleoplasm [GO:0005654]; cytoplasm [GO:0005737]; cytosol [GO:0005829]
Nafisa_PRO1	Pirin	PIR	A0A024RBX6	O00625	3.847	-0.7003	XT NP B	2023ms1276	monocyte differentiation [GO:0030224]; regulation of transcription, DNA-templated [GO:0006355]; transcription by RNA polymerase II [GO:0006366]; digestion [GO:0007586]	transcription coregulator activity [GO:0003712]; protein binding [GO:0005515]; quercetin 2,3-dioxygenase activity [GO:0008127]; metal ion binding [GO:0046872]	nucleus [GO:0005634]; nucleoplasm [GO:0005654]; cytoplasm [GO:0005737]; cytosol [GO:0005829]
Nafisa_SEN7	Transmembrane protein 126B	TMEM126B	A0A024R5L4	E1BCS4	4.2136	-0.3992	XT NP B	2023ms1276	NA	NA	NA
Nafisa_SEN6	Transmembrane protein 126B	TMEM126B	A0A024R5L4	E1BCS4	4.191	-0.4361	XT NP B	2023ms1276	NA	NA	NA
Nafisa_SEN5	Transmembrane protein 126B	TMEM126B	A0A024R5L4	E1BCS4	4.1374	-0.5157	XT NP B	2023ms1276	NA	NA	NA
Nafisa_SEN4	Transmembrane protein 126B	TMEM126B	A0A024R5L4	E1BCS4	4.0213	-0.5991	XT NP B	2023ms1276	NA	NA	NA
Nafisa_SEN3	Transmembrane protein 126B	TMEM126B	A0A024R5L4	E1BCS4	3.8649	-0.7547	XT NP B	2023ms1276	NA	NA	NA
Nafisa_SEN2	Transmembrane protein 126B	TMEM126B	A0A024R5L4	E1BCS4	4.0946	-0.5383	XT NP B	2023ms1276	NA	NA	NA
Nafisa_SEN1	Transmembrane protein 126B	TMEM126B	A0A024R5L4	E1BCS4	4.0885	-0.5292	XT NP B	2023ms1276	NA	NA	NA
Nafisa_PRO7	Transmembrane protein 126B	TMEM126B	A0A024R5L4	E1BCS4	4.1272	-0.4276	XT NP B	2023ms1276	NA	NA	NA
Nafisa_PRO6	Transmembrane protein 126B	TMEM126B	A0A024R5L4	E1BCS4	4.0459	-0.4991	XT NP B	2023ms1276	NA	NA	NA
Nafisa_PRO5	Transmembrane protein 126B	TMEM126B	A0A024R5L4	E1BCS4	4.2161	-0.3211	XT NP B	2023ms1276	NA	NA	NA
Nafisa_PRO4	Transmembrane protein 126B	TMEM126B	A0A024R5L4	E1BCS4	4.0508	-0.5215	XT NP B	2023ms1276	NA	NA	NA
Nafisa_PRO3	Transmembrane protein 126B	TMEM126B	A0A024R5L4	E1BCS4	3.9799	-0.5907	XT NP B	2023ms1276	NA	NA	NA
Nafisa_PRO2	Transmembrane protein 126B	TMEM126B	A0A024R5L4	E1BCS4	3.9344	-0.6174	XT NP B	2023ms1276	NA	NA	NA
Nafisa_PRO1	Transmembrane protein 126B	TMEM126B	A0A024R5L4	E1BCS4	4.1256	-0.4217	XT NP B	2023ms1276	NA	NA	NA
Nafisa_SEN7	Isoform of O43390, Isoform 4 of Heterogeneous nuclear ribonucleoprotein R	HNRNPR	Q0VGD6	O43390-4	4.4497	-0.1631	XT NP A	2023ms1276	NA	NA	NA
Nafisa_SEN6	Isoform of O43390, Isoform 4 of Heterogeneous nuclear ribonucleoprotein R	HNRNPR	Q0VGD6	O43390-4	4.5466	-0.0805	XT NP A	2023ms1276	NA	NA	NA
Nafisa_SEN5	Isoform of O43390, Isoform 4 of Heterogeneous nuclear ribonucleoprotein R	HNRNPR	Q0VGD6	O43390-4	4.5106	-0.1425	XT NP A	2023ms1276	NA	NA	NA
Nafisa_SEN4	Isoform of O43390, Isoform 4 of Heterogeneous nuclear ribonucleoprotein R	HNRNPR	Q0VGD6	O43390-4	4.4362	-0.1841	XT NP A	2023ms1276	NA	NA	NA
Nafisa_SEN3	Isoform of O43390, Isoform 4 of Heterogeneous nuclear ribonucleoprotein R	HNRNPR	Q0VGD6	O43390-4	4.4326	-0.1871	XT NP A	2023ms1276	NA	NA	NA
Nafisa_SEN2	Isoform of O43390, Isoform 4 of Heterogeneous nuclear ribonucleoprotein R	HNRNPR	Q0VGD6	O43390-4	4.4401	-0.1928	XT NP A	2023ms1276	NA	NA	NA
Nafisa_SEN1	Isoform of O43390, Isoform 4 of Heterogeneous nuclear ribonucleoprotein R	HNRNPR	Q0VGD6	O43390-4	4.539	-0.0787	XT NP A	2023ms1276	NA	NA	NA
Nafisa_PRO7	Isoform of O43390, Isoform 4 of Heterogeneous nuclear ribonucleoprotein R	HNRNPR	Q0VGD6	O43390-4	4.129	-0.4258	XT NP A	2023ms1276	NA	NA	NA
Nafisa_PRO6	Isoform of O43390, Isoform 4 of Heterogeneous nuclear ribonucleoprotein R	HNRNPR	Q0VGD6	O43390-4	3.9076	-0.6375	XT NP A	2023ms1276	NA	NA	NA
Nafisa_PRO5	Isoform of O43390, Isoform 4 of Heterogeneous nuclear ribonucleoprotein R	HNRNPR	Q0VGD6	O43390-4	3.9922	-0.545	XT NP A	2023ms1276	NA	NA	NA
Nafisa_PRO4	Isoform of O43390, Isoform 4 of Heterogeneous nuclear ribonucleoprotein R	HNRNPR	Q0VGD6	O43390-4	3.9922	-0.5801	XT NP A	2023ms1276	NA	NA	NA
Nafisa_PRO3	Isoform of O43390, Isoform 4 of Heterogeneous nuclear ribonucleoprotein R	HNRNPR	Q0VGD6	O43390-4	4.0547	-0.5158	XT NP A	2023ms1276	NA	NA	NA
Nafisa_PRO2	Isoform of O43390, Isoform 4 of Heterogeneous nuclear ribonucleoprotein R	HNRNPR	Q0VGD6	O43390-4	4.1314	-0.4204	XT NP A	2023ms1276	NA	NA	NA
Nafisa_SEN7	Sarcalumenin;Isoform of Q86TD4, Isoform 2 of Sarcalumenin;Isoform of Q86TD4, Isoform 3 of Sarcalumenin	SRL;SRL;SRL	NA	Q86TD4;Q86TD4-1;Q86TD4-3	3.8022	-0.8105	XT NP B	2023ms1276	endocytosis [GO:0006897]; endosomal transport [GO:0016197]; ;	GTP binding [GO:0005525]; ;	sarcoplasmic reticulum membrane [GO:0033017]; sarcoplasmic reticulum lumen [GO:0033018]; intracellular membrane-bounded organelle [GO:0043231]; plasma membrane [GO:0005886]; cytoplasm [GO:0005737]; ;
Nafisa_SEN6	Sarcalumenin;Isoform of Q86TD4, Isoform 2 of Sarcalumenin;Isoform of Q86TD4, Isoform 3 of Sarcalumenin	SRL;SRL;SRL	NA	Q86TD4;Q86TD4-1;Q86TD4-3	3.7639	-0.8632	XT NP B	2023ms1276	endocytosis [GO:0006897]; endosomal transport [GO:0016197]; ;	GTP binding [GO:0005525]; ;	sarcoplasmic reticulum membrane [GO:0033017]; sarcoplasmic reticulum lumen [GO:0033018]; intracellular membrane-bounded organelle [GO:0043231]; plasma membrane [GO:0005886]; cytoplasm [GO:0005737]; ;
Nafisa_SEN5	Sarcalumenin;Isoform of Q86TD4, Isoform 2 of Sarcalumenin;Isoform of Q86TD4, Isoform 3 of Sarcalumenin	SRL;SRL;SRL	NA	Q86TD4;Q86TD4-1;Q86TD4-3	3.832	-0.8211	XT NP B	2023ms1276	endocytosis [GO:0006897]; endosomal transport [GO:0016197]; ;	GTP binding [GO:0005525]; ;	sarcoplasmic reticulum membrane [GO:0033017]; sarcoplasmic reticulum lumen [GO:0033018]; intracellular membrane-bounded organelle [GO:0043231]; plasma membrane [GO:0005886]; cytoplasm [GO:0005737]; ;
Nafisa_SEN4	Sarcalumenin;Isoform of Q86TD4, Isoform 2 of Sarcalumenin;Isoform of Q86TD4, Isoform 3 of Sarcalumenin	SRL;SRL;SRL	NA	Q86TD4;Q86TD4-1;Q86TD4-3	3.7748	-0.8455	XT NP B	2023ms1276	endocytosis [GO:0006897]; endosomal transport [GO:0016197]; ;	GTP binding [GO:0005525]; ;	sarcoplasmic reticulum membrane [GO:0033017]; sarcoplasmic reticulum lumen [GO:0033018]; intracellular membrane-bounded organelle [GO:0043231]; plasma membrane [GO:0005886]; cytoplasm [GO:0005737]; ;
Nafisa_SEN3	Sarcalumenin;Isoform of Q86TD4, Isoform 2 of Sarcalumenin;Isoform of Q86TD4, Isoform 3 of Sarcalumenin	SRL;SRL;SRL	NA	Q86TD4;Q86TD4-1;Q86TD4-3	3.8256	-0.7941	XT NP B	2023ms1276	endocytosis [GO:0006897]; endosomal transport [GO:0016197]; ;	GTP binding [GO:0005525]; ;	sarcoplasmic reticulum membrane [GO:0033017]; sarcoplasmic reticulum lumen [GO:0033018]; intracellular membrane-bounded organelle [GO:0043231]; plasma membrane [GO:0005886]; cytoplasm [GO:0005737]; ;
Nafisa_SEN2	Sarcalumenin;Isoform of Q86TD4, Isoform 2 of Sarcalumenin;Isoform of Q86TD4, Isoform 3 of Sarcalumenin	SRL;SRL;SRL	NA	Q86TD4;Q86TD4-1;Q86TD4-3	3.9564	-0.6766	XT NP B	2023ms1276	endocytosis [GO:0006897]; endosomal transport [GO:0016197]; ;	GTP binding [GO:0005525]; ;	sarcoplasmic reticulum membrane [GO:0033017]; sarcoplasmic reticulum lumen [GO:0033018]; intracellular membrane-bounded organelle [GO:0043231]; plasma membrane [GO:0005886]; cytoplasm [GO:0005737]; ;
Nafisa_SEN1	Sarcalumenin;Isoform of Q86TD4, Isoform 2 of Sarcalumenin;Isoform of Q86TD4, Isoform 3 of Sarcalumenin	SRL;SRL;SRL	NA	Q86TD4;Q86TD4-1;Q86TD4-3	4.016	-0.6017	XT NP B	2023ms1276	endocytosis [GO:0006897]; endosomal transport [GO:0016197]; ;	GTP binding [GO:0005525]; ;	sarcoplasmic reticulum membrane [GO:0033017]; sarcoplasmic reticulum lumen [GO:0033018]; intracellular membrane-bounded organelle [GO:0043231]; plasma membrane [GO:0005886]; cytoplasm [GO:0005737]; ;
Nafisa_PRO7	Sarcalumenin;Isoform of Q86TD4, Isoform 2 of Sarcalumenin;Isoform of Q86TD4, Isoform 3 of Sarcalumenin	SRL;SRL;SRL	NA	Q86TD4;Q86TD4-1;Q86TD4-3	3.9133	-0.6415	XT NP B	2023ms1276	endocytosis [GO:0006897]; endosomal transport [GO:0016197]; ;	GTP binding [GO:0005525]; ;	sarcoplasmic reticulum membrane [GO:0033017]; sarcoplasmic reticulum lumen [GO:0033018]; intracellular membrane-bounded organelle [GO:0043231]; plasma membrane [GO:0005886]; cytoplasm [GO:0005737]; ;
Nafisa_PRO6	Sarcalumenin;Isoform of Q86TD4, Isoform 2 of Sarcalumenin;Isoform of Q86TD4, Isoform 3 of Sarcalumenin	SRL;SRL;SRL	NA	Q86TD4;Q86TD4-1;Q86TD4-3	3.8839	-0.6611	XT NP B	2023ms1276	endocytosis [GO:0006897]; endosomal transport [GO:0016197]; ;	GTP binding [GO:0005525]; ;	sarcoplasmic reticulum membrane [GO:0033017]; sarcoplasmic reticulum lumen [GO:0033018]; intracellular membrane-bounded organelle [GO:0043231]; plasma membrane [GO:0005886]; cytoplasm [GO:0005737]; ;
Nafisa_PRO5	Sarcalumenin;Isoform of Q86TD4, Isoform 2 of Sarcalumenin;Isoform of Q86TD4, Isoform 3 of Sarcalumenin	SRL;SRL;SRL	NA	Q86TD4;Q86TD4-1;Q86TD4-3	3.8216	-0.7156	XT NP B	2023ms1276	endocytosis [GO:0006897]; endosomal transport [GO:0016197]; ;	GTP binding [GO:0005525]; ;	sarcoplasmic reticulum membrane [GO:0033017]; sarcoplasmic reticulum lumen [GO:0033018]; intracellular membrane-bounded organelle [GO:0043231]; plasma membrane [GO:0005886]; cytoplasm [GO:0005737]; ;
Nafisa_PRO4	Sarcalumenin;Isoform of Q86TD4, Isoform 2 of Sarcalumenin;Isoform of Q86TD4, Isoform 3 of Sarcalumenin	SRL;SRL;SRL	NA	Q86TD4;Q86TD4-1;Q86TD4-3	3.9576	-0.6146	XT NP B	2023ms1276	endocytosis [GO:0006897]; endosomal transport [GO:0016197]; ;	GTP binding [GO:0005525]; ;	sarcoplasmic reticulum membrane [GO:0033017]; sarcoplasmic reticulum lumen [GO:0033018]; intracellular membrane-bounded organelle [GO:0043231]; plasma membrane [GO:0005886]; cytoplasm [GO:0005737]; ;
Nafisa_PRO3	Sarcalumenin;Isoform of Q86TD4, Isoform 2 of Sarcalumenin;Isoform of Q86TD4, Isoform 3 of Sarcalumenin	SRL;SRL;SRL	NA	Q86TD4;Q86TD4-1;Q86TD4-3	3.8891	-0.6814	XT NP B	2023ms1276	endocytosis [GO:0006897]; endosomal transport [GO:0016197]; ;	GTP binding [GO:0005525]; ;	sarcoplasmic reticulum membrane [GO:0033017]; sarcoplasmic reticulum lumen [GO:0033018]; intracellular membrane-bounded organelle [GO:0043231]; plasma membrane [GO:0005886]; cytoplasm [GO:0005737]; ;
Nafisa_PRO2	Sarcalumenin;Isoform of Q86TD4, Isoform 2 of Sarcalumenin;Isoform of Q86TD4, Isoform 3 of Sarcalumenin	SRL;SRL;SRL	NA	Q86TD4;Q86TD4-1;Q86TD4-3	3.9055	-0.6463	XT NP B	2023ms1276	endocytosis [GO:0006897]; endosomal transport [GO:0016197]; ;	GTP binding [GO:0005525]; ;	sarcoplasmic reticulum membrane [GO:0033017]; sarcoplasmic reticulum lumen [GO:0033018]; intracellular membrane-bounded organelle [GO:0043231]; plasma membrane [GO:0005886]; cytoplasm [GO:0005737]; ;
Nafisa_PRO1	Sarcalumenin;Isoform of Q86TD4, Isoform 2 of Sarcalumenin;Isoform of Q86TD4, Isoform 3 of Sarcalumenin	SRL;SRL;SRL	NA	Q86TD4;Q86TD4-1;Q86TD4-3	3.7882	-0.759	XT NP B	2023ms1276	endocytosis [GO:0006897]; endosomal transport [GO:0016197]; ;	GTP binding [GO:0005525]; ;	sarcoplasmic reticulum membrane [GO:0033017]; sarcoplasmic reticulum lumen [GO:0033018]; intracellular membrane-bounded organelle [GO:0043231]; plasma membrane [GO:0005886]; cytoplasm [GO:0005737]; ;
Nafisa_SEN7	SH3 domain-binding protein 5-like;SH3 domain-binding protein 5-like;Isoform of Q7L8J4, Isoform 2 of SH3 domain-binding protein 5-like	SH3BP5L;SH3BP5L;SH3BP5L	NA	Q0V8K7;Q7L8J4;Q7L8J4-2	3.8178	-0.795	XT NP B	2023ms1276	; ;	; ;	; ;
Nafisa_SEN6	SH3 domain-binding protein 5-like;SH3 domain-binding protein 5-like;Isoform of Q7L8J4, Isoform 2 of SH3 domain-binding protein 5-like	SH3BP5L;SH3BP5L;SH3BP5L	NA	Q0V8K7;Q7L8J4;Q7L8J4-2	3.7979	-0.8292	XT NP B	2023ms1276	; ;	; ;	; ;
Nafisa_SEN5	SH3 domain-binding protein 5-like;SH3 domain-binding protein 5-like;Isoform of Q7L8J4, Isoform 2 of SH3 domain-binding protein 5-like	SH3BP5L;SH3BP5L;SH3BP5L	NA	Q0V8K7;Q7L8J4;Q7L8J4-2	3.9048	-0.7483	XT NP B	2023ms1276	; ;	; ;	; ;
Nafisa_SEN4	SH3 domain-binding protein 5-like;SH3 domain-binding protein 5-like;Isoform of Q7L8J4, Isoform 2 of SH3 domain-binding protein 5-like	SH3BP5L;SH3BP5L;SH3BP5L	NA	Q0V8K7;Q7L8J4;Q7L8J4-2	3.8883	-0.732	XT NP B	2023ms1276	; ;	; ;	; ;
Nafisa_SEN3	SH3 domain-binding protein 5-like;SH3 domain-binding protein 5-like;Isoform of Q7L8J4, Isoform 2 of SH3 domain-binding protein 5-like	SH3BP5L;SH3BP5L;SH3BP5L	NA	Q0V8K7;Q7L8J4;Q7L8J4-2	3.792	-0.8277	XT NP B	2023ms1276	; ;	; ;	; ;
Nafisa_SEN2	SH3 domain-binding protein 5-like;SH3 domain-binding protein 5-like;Isoform of Q7L8J4, Isoform 2 of SH3 domain-binding protein 5-like	SH3BP5L;SH3BP5L;SH3BP5L	NA	Q0V8K7;Q7L8J4;Q7L8J4-2	3.7536	-0.8793	XT NP B	2023ms1276	; ;	; ;	; ;
Nafisa_SEN1	SH3 domain-binding protein 5-like;SH3 domain-binding protein 5-like;Isoform of Q7L8J4, Isoform 2 of SH3 domain-binding protein 5-like	SH3BP5L;SH3BP5L;SH3BP5L	NA	Q0V8K7;Q7L8J4;Q7L8J4-2	3.8991	-0.7187	XT NP B	2023ms1276	; ;	; ;	; ;
Nafisa_PRO7	SH3 domain-binding protein 5-like;SH3 domain-binding protein 5-like;Isoform of Q7L8J4, Isoform 2 of SH3 domain-binding protein 5-like	SH3BP5L;SH3BP5L;SH3BP5L	NA	Q0V8K7;Q7L8J4;Q7L8J4-2	3.5371	-1.0178	XT NP B	2023ms1276	; ;	; ;	; ;
Nafisa_PRO6	SH3 domain-binding protein 5-like;SH3 domain-binding protein 5-like;Isoform of Q7L8J4, Isoform 2 of SH3 domain-binding protein 5-like	SH3BP5L;SH3BP5L;SH3BP5L	NA	Q0V8K7;Q7L8J4;Q7L8J4-2	3.6229	-0.9221	XT NP B	2023ms1276	; ;	; ;	; ;
Nafisa_PRO5	SH3 domain-binding protein 5-like;SH3 domain-binding protein 5-like;Isoform of Q7L8J4, Isoform 2 of SH3 domain-binding protein 5-like	SH3BP5L;SH3BP5L;SH3BP5L	NA	Q0V8K7;Q7L8J4;Q7L8J4-2	3.3502	-1.1869	XT NP B	2023ms1276	; ;	; ;	; ;
Nafisa_PRO4	SH3 domain-binding protein 5-like;SH3 domain-binding protein 5-like;Isoform of Q7L8J4, Isoform 2 of SH3 domain-binding protein 5-like	SH3BP5L;SH3BP5L;SH3BP5L	NA	Q0V8K7;Q7L8J4;Q7L8J4-2	3.4651	-1.1071	XT NP B	2023ms1276	; ;	; ;	; ;
Nafisa_PRO2	SH3 domain-binding protein 5-like;SH3 domain-binding protein 5-like;Isoform of Q7L8J4, Isoform 2 of SH3 domain-binding protein 5-like	SH3BP5L;SH3BP5L;SH3BP5L	NA	Q0V8K7;Q7L8J4;Q7L8J4-2	3.3164	-1.2354	XT NP B	2023ms1276	; ;	; ;	; ;
Nafisa_PRO1	SH3 domain-binding protein 5-like;SH3 domain-binding protein 5-like;Isoform of Q7L8J4, Isoform 2 of SH3 domain-binding protein 5-like	SH3BP5L;SH3BP5L;SH3BP5L	NA	Q0V8K7;Q7L8J4;Q7L8J4-2	3.5005	-1.0468	XT NP B	2023ms1276	; ;	; ;	; ;
Nafisa_SEN7	Three-prime repair exonuclease 1;Isoform of Q9NSU2, Isoform 1 of Three-prime repair exonuclease 1;Isoform of Q9NSU2, Isoform 2 of Three-prime repair exonuclease 1	TREX1;TREX1;TREX1	NA	Q9NSU2;Q9NSU2-1;Q9NSU2-2	3.8035	-0.8092	XT NP A	2023ms1276	blood vessel development [GO:0001568]; kidney development [GO:0001822]; activation of immune response [GO:0002253]; macrophage activation involved in immune response [GO:0002281]; lymphoid progenitor cell differentiation [GO:0002320]; immune response in brain or nervous system [GO:0002383]; inflammatory response to antigenic stimulus [GO:0002437]; T cell antigen processing and presentation [GO:00…	magnesium ion binding [GO:0000287]; double-stranded DNA binding [GO:0003690]; single-stranded DNA binding [GO:0003697]; 3'-5'-exodeoxyribonuclease activity [GO:0008296]; DNA binding, bending [GO:0008301]; 3'-5' exonuclease activity [GO:0008408]; exodeoxyribonuclease III activity [GO:0008853]; MutLalpha complex binding [GO:0032405]; MutSalpha complex binding [GO:0032407]; adenyl deoxyribonucleotid…	nuclear envelope [GO:0005635]; endoplasmic reticulum membrane [GO:0005789]; cytosol [GO:0005829]; nuclear replication fork [GO:0043596]; oligosaccharyltransferase complex [GO:0008250]; protein-DNA complex [GO:0032993]; cytoplasm [GO:0005737]; ;
Nafisa_SEN6	Three-prime repair exonuclease 1;Isoform of Q9NSU2, Isoform 1 of Three-prime repair exonuclease 1;Isoform of Q9NSU2, Isoform 2 of Three-prime repair exonuclease 1	TREX1;TREX1;TREX1	NA	Q9NSU2;Q9NSU2-1;Q9NSU2-2	3.7248	-0.9023	XT NP A	2023ms1276	blood vessel development [GO:0001568]; kidney development [GO:0001822]; activation of immune response [GO:0002253]; macrophage activation involved in immune response [GO:0002281]; lymphoid progenitor cell differentiation [GO:0002320]; immune response in brain or nervous system [GO:0002383]; inflammatory response to antigenic stimulus [GO:0002437]; T cell antigen processing and presentation [GO:00…	magnesium ion binding [GO:0000287]; double-stranded DNA binding [GO:0003690]; single-stranded DNA binding [GO:0003697]; 3'-5'-exodeoxyribonuclease activity [GO:0008296]; DNA binding, bending [GO:0008301]; 3'-5' exonuclease activity [GO:0008408]; exodeoxyribonuclease III activity [GO:0008853]; MutLalpha complex binding [GO:0032405]; MutSalpha complex binding [GO:0032407]; adenyl deoxyribonucleotid…	nuclear envelope [GO:0005635]; endoplasmic reticulum membrane [GO:0005789]; cytosol [GO:0005829]; nuclear replication fork [GO:0043596]; oligosaccharyltransferase complex [GO:0008250]; protein-DNA complex [GO:0032993]; cytoplasm [GO:0005737]; ;
Nafisa_SEN5	Three-prime repair exonuclease 1;Isoform of Q9NSU2, Isoform 1 of Three-prime repair exonuclease 1;Isoform of Q9NSU2, Isoform 2 of Three-prime repair exonuclease 1	TREX1;TREX1;TREX1	NA	Q9NSU2;Q9NSU2-1;Q9NSU2-2	4.0167	-0.6365	XT NP A	2023ms1276	blood vessel development [GO:0001568]; kidney development [GO:0001822]; activation of immune response [GO:0002253]; macrophage activation involved in immune response [GO:0002281]; lymphoid progenitor cell differentiation [GO:0002320]; immune response in brain or nervous system [GO:0002383]; inflammatory response to antigenic stimulus [GO:0002437]; T cell antigen processing and presentation [GO:00…	magnesium ion binding [GO:0000287]; double-stranded DNA binding [GO:0003690]; single-stranded DNA binding [GO:0003697]; 3'-5'-exodeoxyribonuclease activity [GO:0008296]; DNA binding, bending [GO:0008301]; 3'-5' exonuclease activity [GO:0008408]; exodeoxyribonuclease III activity [GO:0008853]; MutLalpha complex binding [GO:0032405]; MutSalpha complex binding [GO:0032407]; adenyl deoxyribonucleotid…	nuclear envelope [GO:0005635]; endoplasmic reticulum membrane [GO:0005789]; cytosol [GO:0005829]; nuclear replication fork [GO:0043596]; oligosaccharyltransferase complex [GO:0008250]; protein-DNA complex [GO:0032993]; cytoplasm [GO:0005737]; ;
Nafisa_SEN4	Three-prime repair exonuclease 1;Isoform of Q9NSU2, Isoform 1 of Three-prime repair exonuclease 1;Isoform of Q9NSU2, Isoform 2 of Three-prime repair exonuclease 1	TREX1;TREX1;TREX1	NA	Q9NSU2;Q9NSU2-1;Q9NSU2-2	3.9836	-0.6368	XT NP A	2023ms1276	blood vessel development [GO:0001568]; kidney development [GO:0001822]; activation of immune response [GO:0002253]; macrophage activation involved in immune response [GO:0002281]; lymphoid progenitor cell differentiation [GO:0002320]; immune response in brain or nervous system [GO:0002383]; inflammatory response to antigenic stimulus [GO:0002437]; T cell antigen processing and presentation [GO:00…	magnesium ion binding [GO:0000287]; double-stranded DNA binding [GO:0003690]; single-stranded DNA binding [GO:0003697]; 3'-5'-exodeoxyribonuclease activity [GO:0008296]; DNA binding, bending [GO:0008301]; 3'-5' exonuclease activity [GO:0008408]; exodeoxyribonuclease III activity [GO:0008853]; MutLalpha complex binding [GO:0032405]; MutSalpha complex binding [GO:0032407]; adenyl deoxyribonucleotid…	nuclear envelope [GO:0005635]; endoplasmic reticulum membrane [GO:0005789]; cytosol [GO:0005829]; nuclear replication fork [GO:0043596]; oligosaccharyltransferase complex [GO:0008250]; protein-DNA complex [GO:0032993]; cytoplasm [GO:0005737]; ;
Nafisa_SEN3	Three-prime repair exonuclease 1;Isoform of Q9NSU2, Isoform 1 of Three-prime repair exonuclease 1;Isoform of Q9NSU2, Isoform 2 of Three-prime repair exonuclease 1	TREX1;TREX1;TREX1	NA	Q9NSU2;Q9NSU2-1;Q9NSU2-2	3.7694	-0.8503	XT NP A	2023ms1276	blood vessel development [GO:0001568]; kidney development [GO:0001822]; activation of immune response [GO:0002253]; macrophage activation involved in immune response [GO:0002281]; lymphoid progenitor cell differentiation [GO:0002320]; immune response in brain or nervous system [GO:0002383]; inflammatory response to antigenic stimulus [GO:0002437]; T cell antigen processing and presentation [GO:00…	magnesium ion binding [GO:0000287]; double-stranded DNA binding [GO:0003690]; single-stranded DNA binding [GO:0003697]; 3'-5'-exodeoxyribonuclease activity [GO:0008296]; DNA binding, bending [GO:0008301]; 3'-5' exonuclease activity [GO:0008408]; exodeoxyribonuclease III activity [GO:0008853]; MutLalpha complex binding [GO:0032405]; MutSalpha complex binding [GO:0032407]; adenyl deoxyribonucleotid…	nuclear envelope [GO:0005635]; endoplasmic reticulum membrane [GO:0005789]; cytosol [GO:0005829]; nuclear replication fork [GO:0043596]; oligosaccharyltransferase complex [GO:0008250]; protein-DNA complex [GO:0032993]; cytoplasm [GO:0005737]; ;
Nafisa_SEN2	Three-prime repair exonuclease 1;Isoform of Q9NSU2, Isoform 1 of Three-prime repair exonuclease 1;Isoform of Q9NSU2, Isoform 2 of Three-prime repair exonuclease 1	TREX1;TREX1;TREX1	NA	Q9NSU2;Q9NSU2-1;Q9NSU2-2	4.0492	-0.5837	XT NP A	2023ms1276	blood vessel development [GO:0001568]; kidney development [GO:0001822]; activation of immune response [GO:0002253]; macrophage activation involved in immune response [GO:0002281]; lymphoid progenitor cell differentiation [GO:0002320]; immune response in brain or nervous system [GO:0002383]; inflammatory response to antigenic stimulus [GO:0002437]; T cell antigen processing and presentation [GO:00…	magnesium ion binding [GO:0000287]; double-stranded DNA binding [GO:0003690]; single-stranded DNA binding [GO:0003697]; 3'-5'-exodeoxyribonuclease activity [GO:0008296]; DNA binding, bending [GO:0008301]; 3'-5' exonuclease activity [GO:0008408]; exodeoxyribonuclease III activity [GO:0008853]; MutLalpha complex binding [GO:0032405]; MutSalpha complex binding [GO:0032407]; adenyl deoxyribonucleotid…	nuclear envelope [GO:0005635]; endoplasmic reticulum membrane [GO:0005789]; cytosol [GO:0005829]; nuclear replication fork [GO:0043596]; oligosaccharyltransferase complex [GO:0008250]; protein-DNA complex [GO:0032993]; cytoplasm [GO:0005737]; ;
Nafisa_SEN1	Three-prime repair exonuclease 1;Isoform of Q9NSU2, Isoform 1 of Three-prime repair exonuclease 1;Isoform of Q9NSU2, Isoform 2 of Three-prime repair exonuclease 1	TREX1;TREX1;TREX1	NA	Q9NSU2;Q9NSU2-1;Q9NSU2-2	3.7955	-0.8222	XT NP A	2023ms1276	blood vessel development [GO:0001568]; kidney development [GO:0001822]; activation of immune response [GO:0002253]; macrophage activation involved in immune response [GO:0002281]; lymphoid progenitor cell differentiation [GO:0002320]; immune response in brain or nervous system [GO:0002383]; inflammatory response to antigenic stimulus [GO:0002437]; T cell antigen processing and presentation [GO:00…	magnesium ion binding [GO:0000287]; double-stranded DNA binding [GO:0003690]; single-stranded DNA binding [GO:0003697]; 3'-5'-exodeoxyribonuclease activity [GO:0008296]; DNA binding, bending [GO:0008301]; 3'-5' exonuclease activity [GO:0008408]; exodeoxyribonuclease III activity [GO:0008853]; MutLalpha complex binding [GO:0032405]; MutSalpha complex binding [GO:0032407]; adenyl deoxyribonucleotid…	nuclear envelope [GO:0005635]; endoplasmic reticulum membrane [GO:0005789]; cytosol [GO:0005829]; nuclear replication fork [GO:0043596]; oligosaccharyltransferase complex [GO:0008250]; protein-DNA complex [GO:0032993]; cytoplasm [GO:0005737]; ;
Nafisa_PRO4	Three-prime repair exonuclease 1;Isoform of Q9NSU2, Isoform 1 of Three-prime repair exonuclease 1;Isoform of Q9NSU2, Isoform 2 of Three-prime repair exonuclease 1	TREX1;TREX1;TREX1	NA	Q9NSU2;Q9NSU2-1;Q9NSU2-2	3.5589	-1.0133	XT NP A	2023ms1276	blood vessel development [GO:0001568]; kidney development [GO:0001822]; activation of immune response [GO:0002253]; macrophage activation involved in immune response [GO:0002281]; lymphoid progenitor cell differentiation [GO:0002320]; immune response in brain or nervous system [GO:0002383]; inflammatory response to antigenic stimulus [GO:0002437]; T cell antigen processing and presentation [GO:00…	magnesium ion binding [GO:0000287]; double-stranded DNA binding [GO:0003690]; single-stranded DNA binding [GO:0003697]; 3'-5'-exodeoxyribonuclease activity [GO:0008296]; DNA binding, bending [GO:0008301]; 3'-5' exonuclease activity [GO:0008408]; exodeoxyribonuclease III activity [GO:0008853]; MutLalpha complex binding [GO:0032405]; MutSalpha complex binding [GO:0032407]; adenyl deoxyribonucleotid…	nuclear envelope [GO:0005635]; endoplasmic reticulum membrane [GO:0005789]; cytosol [GO:0005829]; nuclear replication fork [GO:0043596]; oligosaccharyltransferase complex [GO:0008250]; protein-DNA complex [GO:0032993]; cytoplasm [GO:0005737]; ;
Nafisa_PRO3	Three-prime repair exonuclease 1;Isoform of Q9NSU2, Isoform 1 of Three-prime repair exonuclease 1;Isoform of Q9NSU2, Isoform 2 of Three-prime repair exonuclease 1	TREX1;TREX1;TREX1	NA	Q9NSU2;Q9NSU2-1;Q9NSU2-2	3.547	-1.0235	XT NP A	2023ms1276	blood vessel development [GO:0001568]; kidney development [GO:0001822]; activation of immune response [GO:0002253]; macrophage activation involved in immune response [GO:0002281]; lymphoid progenitor cell differentiation [GO:0002320]; immune response in brain or nervous system [GO:0002383]; inflammatory response to antigenic stimulus [GO:0002437]; T cell antigen processing and presentation [GO:00…	magnesium ion binding [GO:0000287]; double-stranded DNA binding [GO:0003690]; single-stranded DNA binding [GO:0003697]; 3'-5'-exodeoxyribonuclease activity [GO:0008296]; DNA binding, bending [GO:0008301]; 3'-5' exonuclease activity [GO:0008408]; exodeoxyribonuclease III activity [GO:0008853]; MutLalpha complex binding [GO:0032405]; MutSalpha complex binding [GO:0032407]; adenyl deoxyribonucleotid…	nuclear envelope [GO:0005635]; endoplasmic reticulum membrane [GO:0005789]; cytosol [GO:0005829]; nuclear replication fork [GO:0043596]; oligosaccharyltransferase complex [GO:0008250]; protein-DNA complex [GO:0032993]; cytoplasm [GO:0005737]; ;
Nafisa_SEN5	ELKS/RAB6-interacting/CAST family member 1;ELKS/RAB6-interacting/CAST family member 1;ELKS/RAB6-interacting/CAST family member 1;ELKS/RAB6-interacting/CAST family member 1;ELKS/RAB6-interacting/CAST family member 1	ERC1;ERC1;ERC1;ERC1;ERC1	NA	A0A3Q1LTK7;A0A3Q1LTQ2;A0A3Q1M3R8;A0A3Q1NKD1;E1BPW2	3.2995	-1.3536	XT NP B	2023ms1276	; ; ; ;	; ; ; ;	; ; ; ;
Nafisa_SEN3	ELKS/RAB6-interacting/CAST family member 1;ELKS/RAB6-interacting/CAST family member 1;ELKS/RAB6-interacting/CAST family member 1;ELKS/RAB6-interacting/CAST family member 1;ELKS/RAB6-interacting/CAST family member 1	ERC1;ERC1;ERC1;ERC1;ERC1	NA	A0A3Q1LTK7;A0A3Q1LTQ2;A0A3Q1M3R8;A0A3Q1NKD1;E1BPW2	3.489	-1.1307	XT NP B	2023ms1276	; ; ; ;	; ; ; ;	; ; ; ;
Nafisa_SEN2	ELKS/RAB6-interacting/CAST family member 1;ELKS/RAB6-interacting/CAST family member 1;ELKS/RAB6-interacting/CAST family member 1;ELKS/RAB6-interacting/CAST family member 1;ELKS/RAB6-interacting/CAST family member 1	ERC1;ERC1;ERC1;ERC1;ERC1	NA	A0A3Q1LTK7;A0A3Q1LTQ2;A0A3Q1M3R8;A0A3Q1NKD1;E1BPW2	3.673	-0.9599	XT NP B	2023ms1276	; ; ; ;	; ; ; ;	; ; ; ;
Nafisa_SEN1	ELKS/RAB6-interacting/CAST family member 1;ELKS/RAB6-interacting/CAST family member 1;ELKS/RAB6-interacting/CAST family member 1;ELKS/RAB6-interacting/CAST family member 1;ELKS/RAB6-interacting/CAST family member 1	ERC1;ERC1;ERC1;ERC1;ERC1	NA	A0A3Q1LTK7;A0A3Q1LTQ2;A0A3Q1M3R8;A0A3Q1NKD1;E1BPW2	3.5196	-1.0981	XT NP B	2023ms1276	; ; ; ;	; ; ; ;	; ; ; ;
Nafisa_PRO7	ELKS/RAB6-interacting/CAST family member 1;ELKS/RAB6-interacting/CAST family member 1;ELKS/RAB6-interacting/CAST family member 1;ELKS/RAB6-interacting/CAST family member 1;ELKS/RAB6-interacting/CAST family member 1	ERC1;ERC1;ERC1;ERC1;ERC1	NA	A0A3Q1LTK7;A0A3Q1LTQ2;A0A3Q1M3R8;A0A3Q1NKD1;E1BPW2	3.3547	-1.2002	XT NP B	2023ms1276	; ; ; ;	; ; ; ;	; ; ; ;
Nafisa_PRO6	ELKS/RAB6-interacting/CAST family member 1;ELKS/RAB6-interacting/CAST family member 1;ELKS/RAB6-interacting/CAST family member 1;ELKS/RAB6-interacting/CAST family member 1;ELKS/RAB6-interacting/CAST family member 1	ERC1;ERC1;ERC1;ERC1;ERC1	NA	A0A3Q1LTK7;A0A3Q1LTQ2;A0A3Q1M3R8;A0A3Q1NKD1;E1BPW2	3.3747	-1.1703	XT NP B	2023ms1276	; ; ; ;	; ; ; ;	; ; ; ;
Nafisa_PRO5	ELKS/RAB6-interacting/CAST family member 1;ELKS/RAB6-interacting/CAST family member 1;ELKS/RAB6-interacting/CAST family member 1;ELKS/RAB6-interacting/CAST family member 1;ELKS/RAB6-interacting/CAST family member 1	ERC1;ERC1;ERC1;ERC1;ERC1	NA	A0A3Q1LTK7;A0A3Q1LTQ2;A0A3Q1M3R8;A0A3Q1NKD1;E1BPW2	3.554	-0.9832	XT NP B	2023ms1276	; ; ; ;	; ; ; ;	; ; ; ;
Nafisa_PRO4	ELKS/RAB6-interacting/CAST family member 1;ELKS/RAB6-interacting/CAST family member 1;ELKS/RAB6-interacting/CAST family member 1;ELKS/RAB6-interacting/CAST family member 1;ELKS/RAB6-interacting/CAST family member 1	ERC1;ERC1;ERC1;ERC1;ERC1	NA	A0A3Q1LTK7;A0A3Q1LTQ2;A0A3Q1M3R8;A0A3Q1NKD1;E1BPW2	3.4109	-1.1613	XT NP B	2023ms1276	; ; ; ;	; ; ; ;	; ; ; ;
Nafisa_PRO3	ELKS/RAB6-interacting/CAST family member 1;ELKS/RAB6-interacting/CAST family member 1;ELKS/RAB6-interacting/CAST family member 1;ELKS/RAB6-interacting/CAST family member 1;ELKS/RAB6-interacting/CAST family member 1	ERC1;ERC1;ERC1;ERC1;ERC1	NA	A0A3Q1LTK7;A0A3Q1LTQ2;A0A3Q1M3R8;A0A3Q1NKD1;E1BPW2	3.4076	-1.163	XT NP B	2023ms1276	; ; ; ;	; ; ; ;	; ; ; ;
Nafisa_PRO2	ELKS/RAB6-interacting/CAST family member 1;ELKS/RAB6-interacting/CAST family member 1;ELKS/RAB6-interacting/CAST family member 1;ELKS/RAB6-interacting/CAST family member 1;ELKS/RAB6-interacting/CAST family member 1	ERC1;ERC1;ERC1;ERC1;ERC1	NA	A0A3Q1LTK7;A0A3Q1LTQ2;A0A3Q1M3R8;A0A3Q1NKD1;E1BPW2	3.6813	-0.8704	XT NP B	2023ms1276	; ; ; ;	; ; ; ;	; ; ; ;
Nafisa_PRO1	ELKS/RAB6-interacting/CAST family member 1;ELKS/RAB6-interacting/CAST family member 1;ELKS/RAB6-interacting/CAST family member 1;ELKS/RAB6-interacting/CAST family member 1;ELKS/RAB6-interacting/CAST family member 1	ERC1;ERC1;ERC1;ERC1;ERC1	NA	A0A3Q1LTK7;A0A3Q1LTQ2;A0A3Q1M3R8;A0A3Q1NKD1;E1BPW2	3.5136	-1.0337	XT NP B	2023ms1276	; ; ; ;	; ; ; ;	; ; ; ;
Nafisa_SEN7	Centrosomal protein of 76 kDa;Isoform of Q8TAP6, Isoform 2 of Centrosomal protein of 76 kDa	CEP76;CEP76	NA	Q8TAP6;Q8TAP6-2	3.7213	-0.8915	XT NP A	2023ms1276	regulation of centriole replication [GO:0046599];	protein binding [GO:0005515];	centrosome [GO:0005813]; centriole [GO:0005814]; cytosol [GO:0005829]; protein-containing complex [GO:0032991];
Nafisa_SEN6	Centrosomal protein of 76 kDa;Isoform of Q8TAP6, Isoform 2 of Centrosomal protein of 76 kDa	CEP76;CEP76	NA	Q8TAP6;Q8TAP6-2	3.7517	-0.8753	XT NP A	2023ms1276	regulation of centriole replication [GO:0046599];	protein binding [GO:0005515];	centrosome [GO:0005813]; centriole [GO:0005814]; cytosol [GO:0005829]; protein-containing complex [GO:0032991];
Nafisa_SEN5	Centrosomal protein of 76 kDa;Isoform of Q8TAP6, Isoform 2 of Centrosomal protein of 76 kDa	CEP76;CEP76	NA	Q8TAP6;Q8TAP6-2	3.7126	-0.9405	XT NP A	2023ms1276	regulation of centriole replication [GO:0046599];	protein binding [GO:0005515];	centrosome [GO:0005813]; centriole [GO:0005814]; cytosol [GO:0005829]; protein-containing complex [GO:0032991];
Nafisa_SEN4	Centrosomal protein of 76 kDa;Isoform of Q8TAP6, Isoform 2 of Centrosomal protein of 76 kDa	CEP76;CEP76	NA	Q8TAP6;Q8TAP6-2	3.5132	-1.1071	XT NP A	2023ms1276	regulation of centriole replication [GO:0046599];	protein binding [GO:0005515];	centrosome [GO:0005813]; centriole [GO:0005814]; cytosol [GO:0005829]; protein-containing complex [GO:0032991];
Nafisa_SEN3	Centrosomal protein of 76 kDa;Isoform of Q8TAP6, Isoform 2 of Centrosomal protein of 76 kDa	CEP76;CEP76	NA	Q8TAP6;Q8TAP6-2	3.6617	-0.9579	XT NP A	2023ms1276	regulation of centriole replication [GO:0046599];	protein binding [GO:0005515];	centrosome [GO:0005813]; centriole [GO:0005814]; cytosol [GO:0005829]; protein-containing complex [GO:0032991];
Nafisa_SEN2	Centrosomal protein of 76 kDa;Isoform of Q8TAP6, Isoform 2 of Centrosomal protein of 76 kDa	CEP76;CEP76	NA	Q8TAP6;Q8TAP6-2	3.806	-0.8269	XT NP A	2023ms1276	regulation of centriole replication [GO:0046599];	protein binding [GO:0005515];	centrosome [GO:0005813]; centriole [GO:0005814]; cytosol [GO:0005829]; protein-containing complex [GO:0032991];
Nafisa_SEN1	Centrosomal protein of 76 kDa;Isoform of Q8TAP6, Isoform 2 of Centrosomal protein of 76 kDa	CEP76;CEP76	NA	Q8TAP6;Q8TAP6-2	3.7464	-0.8713	XT NP A	2023ms1276	regulation of centriole replication [GO:0046599];	protein binding [GO:0005515];	centrosome [GO:0005813]; centriole [GO:0005814]; cytosol [GO:0005829]; protein-containing complex [GO:0032991];
Nafisa_PRO6	Centrosomal protein of 76 kDa;Isoform of Q8TAP6, Isoform 2 of Centrosomal protein of 76 kDa	CEP76;CEP76	NA	Q8TAP6;Q8TAP6-2	3.4378	-1.1073	XT NP A	2023ms1276	regulation of centriole replication [GO:0046599];	protein binding [GO:0005515];	centrosome [GO:0005813]; centriole [GO:0005814]; cytosol [GO:0005829]; protein-containing complex [GO:0032991];
Nafisa_PRO5	Centrosomal protein of 76 kDa;Isoform of Q8TAP6, Isoform 2 of Centrosomal protein of 76 kDa	CEP76;CEP76	NA	Q8TAP6;Q8TAP6-2	3.4585	-1.0787	XT NP A	2023ms1276	regulation of centriole replication [GO:0046599];	protein binding [GO:0005515];	centrosome [GO:0005813]; centriole [GO:0005814]; cytosol [GO:0005829]; protein-containing complex [GO:0032991];
Nafisa_SEN7	TRAF2 and NCK interacting kinase	TNIK	Q9UKE5	E1BIS8	3.4419	-1.1709	XT NP A	2023ms1276	NA	NA	NA
Nafisa_SEN6	TRAF2 and NCK interacting kinase	TNIK	Q9UKE5	E1BIS8	3.2851	-1.342	XT NP A	2023ms1276	NA	NA	NA
Nafisa_SEN5	TRAF2 and NCK interacting kinase	TNIK	Q9UKE5	E1BIS8	3.4765	-1.1766	XT NP A	2023ms1276	NA	NA	NA
Nafisa_SEN4	TRAF2 and NCK interacting kinase	TNIK	Q9UKE5	E1BIS8	3.4004	-1.22	XT NP A	2023ms1276	NA	NA	NA
Nafisa_SEN3	TRAF2 and NCK interacting kinase	TNIK	Q9UKE5	E1BIS8	3.4288	-1.1909	XT NP A	2023ms1276	NA	NA	NA
Nafisa_SEN2	TRAF2 and NCK interacting kinase	TNIK	Q9UKE5	E1BIS8	3.477	-1.1559	XT NP A	2023ms1276	NA	NA	NA
Nafisa_SEN1	TRAF2 and NCK interacting kinase	TNIK	Q9UKE5	E1BIS8	3.5768	-1.0409	XT NP A	2023ms1276	NA	NA	NA
Nafisa_PRO7	TRAF2 and NCK interacting kinase	TNIK	Q9UKE5	E1BIS8	3.6799	-0.875	XT NP A	2023ms1276	NA	NA	NA
Nafisa_PRO6	TRAF2 and NCK interacting kinase	TNIK	Q9UKE5	E1BIS8	3.6879	-0.8572	XT NP A	2023ms1276	NA	NA	NA
Nafisa_PRO5	TRAF2 and NCK interacting kinase	TNIK	Q9UKE5	E1BIS8	3.7382	-0.799	XT NP A	2023ms1276	NA	NA	NA
Nafisa_PRO4	TRAF2 and NCK interacting kinase	TNIK	Q9UKE5	E1BIS8	3.7449	-0.8273	XT NP A	2023ms1276	NA	NA	NA
Nafisa_PRO3	TRAF2 and NCK interacting kinase	TNIK	Q9UKE5	E1BIS8	3.6411	-0.9294	XT NP A	2023ms1276	NA	NA	NA
Nafisa_PRO2	TRAF2 and NCK interacting kinase	TNIK	Q9UKE5	E1BIS8	3.4376	-1.1142	XT NP A	2023ms1276	NA	NA	NA
Nafisa_PRO1	TRAF2 and NCK interacting kinase	TNIK	Q9UKE5	E1BIS8	3.9525	-0.5948	XT NP A	2023ms1276	NA	NA	NA
Nafisa_SEN7	Protein S100;Protein S100	S100A11;S100A11	NA	A0A3Q1MFC3;F1MX83	4.2865	-0.3263	XT NP B	2023ms1276	;	;	;
Nafisa_SEN6	Protein S100;Protein S100	S100A11;S100A11	NA	A0A3Q1MFC3;F1MX83	4.2533	-0.3738	XT NP B	2023ms1276	;	;	;
Nafisa_SEN5	Protein S100;Protein S100	S100A11;S100A11	NA	A0A3Q1MFC3;F1MX83	4.2143	-0.4388	XT NP B	2023ms1276	;	;	;
Nafisa_SEN4	Protein S100;Protein S100	S100A11;S100A11	NA	A0A3Q1MFC3;F1MX83	4.0504	-0.5699	XT NP B	2023ms1276	;	;	;
Nafisa_SEN3	Protein S100;Protein S100	S100A11;S100A11	NA	A0A3Q1MFC3;F1MX83	4.3799	-0.2398	XT NP B	2023ms1276	;	;	;
Nafisa_SEN2	Protein S100;Protein S100	S100A11;S100A11	NA	A0A3Q1MFC3;F1MX83	4.4036	-0.2293	XT NP B	2023ms1276	;	;	;
Nafisa_SEN1	Protein S100;Protein S100	S100A11;S100A11	NA	A0A3Q1MFC3;F1MX83	4.0937	-0.524	XT NP B	2023ms1276	;	;	;
Nafisa_PRO7	Protein S100;Protein S100	S100A11;S100A11	NA	A0A3Q1MFC3;F1MX83	4.2043	-0.3506	XT NP B	2023ms1276	;	;	;
Nafisa_PRO6	Protein S100;Protein S100	S100A11;S100A11	NA	A0A3Q1MFC3;F1MX83	4.3426	-0.2024	XT NP B	2023ms1276	;	;	;
Nafisa_PRO5	Protein S100;Protein S100	S100A11;S100A11	NA	A0A3Q1MFC3;F1MX83	4.2615	-0.2757	XT NP B	2023ms1276	;	;	;
Nafisa_PRO4	Protein S100;Protein S100	S100A11;S100A11	NA	A0A3Q1MFC3;F1MX83	4.3944	-0.1778	XT NP B	2023ms1276	;	;	;
Nafisa_PRO3	Protein S100;Protein S100	S100A11;S100A11	NA	A0A3Q1MFC3;F1MX83	4.3257	-0.2449	XT NP B	2023ms1276	;	;	;
Nafisa_PRO2	Protein S100;Protein S100	S100A11;S100A11	NA	A0A3Q1MFC3;F1MX83	4.3643	-0.1874	XT NP B	2023ms1276	;	;	;
Nafisa_PRO1	Protein S100;Protein S100	S100A11;S100A11	NA	A0A3Q1MFC3;F1MX83	4.3784	-0.1688	XT NP B	2023ms1276	;	;	;
Nafisa_SEN7	Cathepsin D;Cathepsin D	CTSD;CTSD	NA	A0A3Q1M3Z5;F1MMR6	5.227	0.6142	XT NP B	2023ms1276	;	;	;
Nafisa_SEN6	Cathepsin D;Cathepsin D	CTSD;CTSD	NA	A0A3Q1M3Z5;F1MMR6	5.0999	0.4728	XT NP B	2023ms1276	;	;	;
Nafisa_SEN5	Cathepsin D;Cathepsin D	CTSD;CTSD	NA	A0A3Q1M3Z5;F1MMR6	5.1006	0.4475	XT NP B	2023ms1276	;	;	;
Nafisa_SEN4	Cathepsin D;Cathepsin D	CTSD;CTSD	NA	A0A3Q1M3Z5;F1MMR6	5.1982	0.5779	XT NP B	2023ms1276	;	;	;
Nafisa_SEN3	Cathepsin D;Cathepsin D	CTSD;CTSD	NA	A0A3Q1M3Z5;F1MMR6	5.1886	0.569	XT NP B	2023ms1276	;	;	;
Nafisa_SEN2	Cathepsin D;Cathepsin D	CTSD;CTSD	NA	A0A3Q1M3Z5;F1MMR6	5.1005	0.4676	XT NP B	2023ms1276	;	;	;
Nafisa_SEN1	Cathepsin D;Cathepsin D	CTSD;CTSD	NA	A0A3Q1M3Z5;F1MMR6	5.0843	0.4666	XT NP B	2023ms1276	;	;	;
Nafisa_PRO7	Cathepsin D;Cathepsin D	CTSD;CTSD	NA	A0A3Q1M3Z5;F1MMR6	5.2166	0.6617	XT NP B	2023ms1276	;	;	;
Nafisa_PRO6	Cathepsin D;Cathepsin D	CTSD;CTSD	NA	A0A3Q1M3Z5;F1MMR6	5.1452	0.6002	XT NP B	2023ms1276	;	;	;
Nafisa_PRO5	Cathepsin D;Cathepsin D	CTSD;CTSD	NA	A0A3Q1M3Z5;F1MMR6	5.1645	0.6273	XT NP B	2023ms1276	;	;	;
Nafisa_PRO4	Cathepsin D;Cathepsin D	CTSD;CTSD	NA	A0A3Q1M3Z5;F1MMR6	5.1392	0.567	XT NP B	2023ms1276	;	;	;
Nafisa_PRO3	Cathepsin D;Cathepsin D	CTSD;CTSD	NA	A0A3Q1M3Z5;F1MMR6	5.1847	0.6141	XT NP B	2023ms1276	;	;	;
Nafisa_PRO2	Cathepsin D;Cathepsin D	CTSD;CTSD	NA	A0A3Q1M3Z5;F1MMR6	5.2232	0.6715	XT NP B	2023ms1276	;	;	;
Nafisa_PRO1	Cathepsin D;Cathepsin D	CTSD;CTSD	NA	A0A3Q1M3Z5;F1MMR6	5.2209	0.6736	XT NP B	2023ms1276	;	;	;
Nafisa_SEN7	Leukotriene C4 synthase;Leukotriene C4 synthase	LTC4S;LTC4S	NA	Q16873;Q2NKS0	4.2987	-0.3141	XT NP B	2023ms1276	leukotriene metabolic process [GO:0006691]; long-chain fatty acid biosynthetic process [GO:0042759]; regulation of catalytic activity [GO:0050790]; cellular oxidant detoxification [GO:0098869]; leukotriene biosynthetic process [GO:0019370];	leukotriene-C4 synthase activity [GO:0004464]; protein binding [GO:0005515]; enzyme activator activity [GO:0008047]; lipid binding [GO:0008289]; identical protein binding [GO:0042802]; glutathione peroxidase activity [GO:0004602]; glutathione transferase activity [GO:0004364];	nuclear envelope [GO:0005635]; nuclear outer membrane [GO:0005640]; endoplasmic reticulum [GO:0005783]; endoplasmic reticulum membrane [GO:0005789]; integral component of membrane [GO:0016021]; nuclear membrane [GO:0031965]; intracellular membrane-bounded organelle [GO:0043231];
Nafisa_SEN6	Leukotriene C4 synthase;Leukotriene C4 synthase	LTC4S;LTC4S	NA	Q16873;Q2NKS0	4.3521	-0.2749	XT NP B	2023ms1276	leukotriene metabolic process [GO:0006691]; long-chain fatty acid biosynthetic process [GO:0042759]; regulation of catalytic activity [GO:0050790]; cellular oxidant detoxification [GO:0098869]; leukotriene biosynthetic process [GO:0019370];	leukotriene-C4 synthase activity [GO:0004464]; protein binding [GO:0005515]; enzyme activator activity [GO:0008047]; lipid binding [GO:0008289]; identical protein binding [GO:0042802]; glutathione peroxidase activity [GO:0004602]; glutathione transferase activity [GO:0004364];	nuclear envelope [GO:0005635]; nuclear outer membrane [GO:0005640]; endoplasmic reticulum [GO:0005783]; endoplasmic reticulum membrane [GO:0005789]; integral component of membrane [GO:0016021]; nuclear membrane [GO:0031965]; intracellular membrane-bounded organelle [GO:0043231];
Nafisa_SEN5	Leukotriene C4 synthase;Leukotriene C4 synthase	LTC4S;LTC4S	NA	Q16873;Q2NKS0	4.478	-0.1751	XT NP B	2023ms1276	leukotriene metabolic process [GO:0006691]; long-chain fatty acid biosynthetic process [GO:0042759]; regulation of catalytic activity [GO:0050790]; cellular oxidant detoxification [GO:0098869]; leukotriene biosynthetic process [GO:0019370];	leukotriene-C4 synthase activity [GO:0004464]; protein binding [GO:0005515]; enzyme activator activity [GO:0008047]; lipid binding [GO:0008289]; identical protein binding [GO:0042802]; glutathione peroxidase activity [GO:0004602]; glutathione transferase activity [GO:0004364];	nuclear envelope [GO:0005635]; nuclear outer membrane [GO:0005640]; endoplasmic reticulum [GO:0005783]; endoplasmic reticulum membrane [GO:0005789]; integral component of membrane [GO:0016021]; nuclear membrane [GO:0031965]; intracellular membrane-bounded organelle [GO:0043231];
Nafisa_SEN4	Leukotriene C4 synthase;Leukotriene C4 synthase	LTC4S;LTC4S	NA	Q16873;Q2NKS0	4.4105	-0.2098	XT NP B	2023ms1276	leukotriene metabolic process [GO:0006691]; long-chain fatty acid biosynthetic process [GO:0042759]; regulation of catalytic activity [GO:0050790]; cellular oxidant detoxification [GO:0098869]; leukotriene biosynthetic process [GO:0019370];	leukotriene-C4 synthase activity [GO:0004464]; protein binding [GO:0005515]; enzyme activator activity [GO:0008047]; lipid binding [GO:0008289]; identical protein binding [GO:0042802]; glutathione peroxidase activity [GO:0004602]; glutathione transferase activity [GO:0004364];	nuclear envelope [GO:0005635]; nuclear outer membrane [GO:0005640]; endoplasmic reticulum [GO:0005783]; endoplasmic reticulum membrane [GO:0005789]; integral component of membrane [GO:0016021]; nuclear membrane [GO:0031965]; intracellular membrane-bounded organelle [GO:0043231];
Nafisa_SEN3	Leukotriene C4 synthase;Leukotriene C4 synthase	LTC4S;LTC4S	NA	Q16873;Q2NKS0	4.3596	-0.26	XT NP B	2023ms1276	leukotriene metabolic process [GO:0006691]; long-chain fatty acid biosynthetic process [GO:0042759]; regulation of catalytic activity [GO:0050790]; cellular oxidant detoxification [GO:0098869]; leukotriene biosynthetic process [GO:0019370];	leukotriene-C4 synthase activity [GO:0004464]; protein binding [GO:0005515]; enzyme activator activity [GO:0008047]; lipid binding [GO:0008289]; identical protein binding [GO:0042802]; glutathione peroxidase activity [GO:0004602]; glutathione transferase activity [GO:0004364];	nuclear envelope [GO:0005635]; nuclear outer membrane [GO:0005640]; endoplasmic reticulum [GO:0005783]; endoplasmic reticulum membrane [GO:0005789]; integral component of membrane [GO:0016021]; nuclear membrane [GO:0031965]; intracellular membrane-bounded organelle [GO:0043231];
Nafisa_SEN2	Leukotriene C4 synthase;Leukotriene C4 synthase	LTC4S;LTC4S	NA	Q16873;Q2NKS0	4.5787	-0.0543	XT NP B	2023ms1276	leukotriene metabolic process [GO:0006691]; long-chain fatty acid biosynthetic process [GO:0042759]; regulation of catalytic activity [GO:0050790]; cellular oxidant detoxification [GO:0098869]; leukotriene biosynthetic process [GO:0019370];	leukotriene-C4 synthase activity [GO:0004464]; protein binding [GO:0005515]; enzyme activator activity [GO:0008047]; lipid binding [GO:0008289]; identical protein binding [GO:0042802]; glutathione peroxidase activity [GO:0004602]; glutathione transferase activity [GO:0004364];	nuclear envelope [GO:0005635]; nuclear outer membrane [GO:0005640]; endoplasmic reticulum [GO:0005783]; endoplasmic reticulum membrane [GO:0005789]; integral component of membrane [GO:0016021]; nuclear membrane [GO:0031965]; intracellular membrane-bounded organelle [GO:0043231];
Nafisa_SEN1	Leukotriene C4 synthase;Leukotriene C4 synthase	LTC4S;LTC4S	NA	Q16873;Q2NKS0	4.4612	-0.1565	XT NP B	2023ms1276	leukotriene metabolic process [GO:0006691]; long-chain fatty acid biosynthetic process [GO:0042759]; regulation of catalytic activity [GO:0050790]; cellular oxidant detoxification [GO:0098869]; leukotriene biosynthetic process [GO:0019370];	leukotriene-C4 synthase activity [GO:0004464]; protein binding [GO:0005515]; enzyme activator activity [GO:0008047]; lipid binding [GO:0008289]; identical protein binding [GO:0042802]; glutathione peroxidase activity [GO:0004602]; glutathione transferase activity [GO:0004364];	nuclear envelope [GO:0005635]; nuclear outer membrane [GO:0005640]; endoplasmic reticulum [GO:0005783]; endoplasmic reticulum membrane [GO:0005789]; integral component of membrane [GO:0016021]; nuclear membrane [GO:0031965]; intracellular membrane-bounded organelle [GO:0043231];
Nafisa_PRO7	Leukotriene C4 synthase;Leukotriene C4 synthase	LTC4S;LTC4S	NA	Q16873;Q2NKS0	3.4937	-1.0611	XT NP B	2023ms1276	leukotriene metabolic process [GO:0006691]; long-chain fatty acid biosynthetic process [GO:0042759]; regulation of catalytic activity [GO:0050790]; cellular oxidant detoxification [GO:0098869]; leukotriene biosynthetic process [GO:0019370];	leukotriene-C4 synthase activity [GO:0004464]; protein binding [GO:0005515]; enzyme activator activity [GO:0008047]; lipid binding [GO:0008289]; identical protein binding [GO:0042802]; glutathione peroxidase activity [GO:0004602]; glutathione transferase activity [GO:0004364];	nuclear envelope [GO:0005635]; nuclear outer membrane [GO:0005640]; endoplasmic reticulum [GO:0005783]; endoplasmic reticulum membrane [GO:0005789]; integral component of membrane [GO:0016021]; nuclear membrane [GO:0031965]; intracellular membrane-bounded organelle [GO:0043231];
Nafisa_PRO6	Leukotriene C4 synthase;Leukotriene C4 synthase	LTC4S;LTC4S	NA	Q16873;Q2NKS0	3.5322	-1.0128	XT NP B	2023ms1276	leukotriene metabolic process [GO:0006691]; long-chain fatty acid biosynthetic process [GO:0042759]; regulation of catalytic activity [GO:0050790]; cellular oxidant detoxification [GO:0098869]; leukotriene biosynthetic process [GO:0019370];	leukotriene-C4 synthase activity [GO:0004464]; protein binding [GO:0005515]; enzyme activator activity [GO:0008047]; lipid binding [GO:0008289]; identical protein binding [GO:0042802]; glutathione peroxidase activity [GO:0004602]; glutathione transferase activity [GO:0004364];	nuclear envelope [GO:0005635]; nuclear outer membrane [GO:0005640]; endoplasmic reticulum [GO:0005783]; endoplasmic reticulum membrane [GO:0005789]; integral component of membrane [GO:0016021]; nuclear membrane [GO:0031965]; intracellular membrane-bounded organelle [GO:0043231];
Nafisa_PRO5	Leukotriene C4 synthase;Leukotriene C4 synthase	LTC4S;LTC4S	NA	Q16873;Q2NKS0	3.6489	-0.8883	XT NP B	2023ms1276	leukotriene metabolic process [GO:0006691]; long-chain fatty acid biosynthetic process [GO:0042759]; regulation of catalytic activity [GO:0050790]; cellular oxidant detoxification [GO:0098869]; leukotriene biosynthetic process [GO:0019370];	leukotriene-C4 synthase activity [GO:0004464]; protein binding [GO:0005515]; enzyme activator activity [GO:0008047]; lipid binding [GO:0008289]; identical protein binding [GO:0042802]; glutathione peroxidase activity [GO:0004602]; glutathione transferase activity [GO:0004364];	nuclear envelope [GO:0005635]; nuclear outer membrane [GO:0005640]; endoplasmic reticulum [GO:0005783]; endoplasmic reticulum membrane [GO:0005789]; integral component of membrane [GO:0016021]; nuclear membrane [GO:0031965]; intracellular membrane-bounded organelle [GO:0043231];
Nafisa_PRO4	Leukotriene C4 synthase;Leukotriene C4 synthase	LTC4S;LTC4S	NA	Q16873;Q2NKS0	3.6627	-0.9096	XT NP B	2023ms1276	leukotriene metabolic process [GO:0006691]; long-chain fatty acid biosynthetic process [GO:0042759]; regulation of catalytic activity [GO:0050790]; cellular oxidant detoxification [GO:0098869]; leukotriene biosynthetic process [GO:0019370];	leukotriene-C4 synthase activity [GO:0004464]; protein binding [GO:0005515]; enzyme activator activity [GO:0008047]; lipid binding [GO:0008289]; identical protein binding [GO:0042802]; glutathione peroxidase activity [GO:0004602]; glutathione transferase activity [GO:0004364];	nuclear envelope [GO:0005635]; nuclear outer membrane [GO:0005640]; endoplasmic reticulum [GO:0005783]; endoplasmic reticulum membrane [GO:0005789]; integral component of membrane [GO:0016021]; nuclear membrane [GO:0031965]; intracellular membrane-bounded organelle [GO:0043231];
Nafisa_PRO3	Leukotriene C4 synthase;Leukotriene C4 synthase	LTC4S;LTC4S	NA	Q16873;Q2NKS0	3.5781	-0.9925	XT NP B	2023ms1276	leukotriene metabolic process [GO:0006691]; long-chain fatty acid biosynthetic process [GO:0042759]; regulation of catalytic activity [GO:0050790]; cellular oxidant detoxification [GO:0098869]; leukotriene biosynthetic process [GO:0019370];	leukotriene-C4 synthase activity [GO:0004464]; protein binding [GO:0005515]; enzyme activator activity [GO:0008047]; lipid binding [GO:0008289]; identical protein binding [GO:0042802]; glutathione peroxidase activity [GO:0004602]; glutathione transferase activity [GO:0004364];	nuclear envelope [GO:0005635]; nuclear outer membrane [GO:0005640]; endoplasmic reticulum [GO:0005783]; endoplasmic reticulum membrane [GO:0005789]; integral component of membrane [GO:0016021]; nuclear membrane [GO:0031965]; intracellular membrane-bounded organelle [GO:0043231];
Nafisa_PRO1	Leukotriene C4 synthase;Leukotriene C4 synthase	LTC4S;LTC4S	NA	Q16873;Q2NKS0	3.6536	-0.8937	XT NP B	2023ms1276	leukotriene metabolic process [GO:0006691]; long-chain fatty acid biosynthetic process [GO:0042759]; regulation of catalytic activity [GO:0050790]; cellular oxidant detoxification [GO:0098869]; leukotriene biosynthetic process [GO:0019370];	leukotriene-C4 synthase activity [GO:0004464]; protein binding [GO:0005515]; enzyme activator activity [GO:0008047]; lipid binding [GO:0008289]; identical protein binding [GO:0042802]; glutathione peroxidase activity [GO:0004602]; glutathione transferase activity [GO:0004364];	nuclear envelope [GO:0005635]; nuclear outer membrane [GO:0005640]; endoplasmic reticulum [GO:0005783]; endoplasmic reticulum membrane [GO:0005789]; integral component of membrane [GO:0016021]; nuclear membrane [GO:0031965]; intracellular membrane-bounded organelle [GO:0043231];
Nafisa_SEN7	Glutathione S-transferase	GSTA5	Q7RTV2	F1MX44	6.0176	1.4049	XT NP B	2023ms1276	NA	NA	NA
Nafisa_SEN6	Glutathione S-transferase	GSTA5	Q7RTV2	F1MX44	6.0018	1.3747	XT NP B	2023ms1276	NA	NA	NA
Nafisa_SEN5	Glutathione S-transferase	GSTA5	Q7RTV2	F1MX44	5.9887	1.3356	XT NP B	2023ms1276	NA	NA	NA
Nafisa_SEN4	Glutathione S-transferase	GSTA5	Q7RTV2	F1MX44	6.0206	1.4002	XT NP B	2023ms1276	NA	NA	NA
Nafisa_SEN3	Glutathione S-transferase	GSTA5	Q7RTV2	F1MX44	5.977	1.3574	XT NP B	2023ms1276	NA	NA	NA
Nafisa_SEN2	Glutathione S-transferase	GSTA5	Q7RTV2	F1MX44	6.0097	1.3768	XT NP B	2023ms1276	NA	NA	NA
Nafisa_SEN1	Glutathione S-transferase	GSTA5	Q7RTV2	F1MX44	6.0038	1.3861	XT NP B	2023ms1276	NA	NA	NA
Nafisa_PRO7	Glutathione S-transferase	GSTA5	Q7RTV2	F1MX44	6.0753	1.5205	XT NP B	2023ms1276	NA	NA	NA
Nafisa_PRO6	Glutathione S-transferase	GSTA5	Q7RTV2	F1MX44	6.0767	1.5317	XT NP B	2023ms1276	NA	NA	NA
Nafisa_PRO5	Glutathione S-transferase	GSTA5	Q7RTV2	F1MX44	6.0732	1.536	XT NP B	2023ms1276	NA	NA	NA
Nafisa_PRO4	Glutathione S-transferase	GSTA5	Q7RTV2	F1MX44	6.0784	1.5062	XT NP B	2023ms1276	NA	NA	NA
Nafisa_PRO3	Glutathione S-transferase	GSTA5	Q7RTV2	F1MX44	6.0965	1.526	XT NP B	2023ms1276	NA	NA	NA
Nafisa_PRO2	Glutathione S-transferase	GSTA5	Q7RTV2	F1MX44	6.0675	1.5157	XT NP B	2023ms1276	NA	NA	NA
Nafisa_PRO1	Glutathione S-transferase	GSTA5	Q7RTV2	F1MX44	6.0634	1.5162	XT NP B	2023ms1276	NA	NA	NA
Nafisa_SEN7	Ig-like domain-containing protein	NA	NULL	A0A3Q1MWF5	3.8934	-0.7194	XT NP B	2023ms1276	NA	NA	NA
Nafisa_SEN6	Ig-like domain-containing protein	NA	NULL	A0A3Q1MWF5	3.9862	-0.6409	XT NP B	2023ms1276	NA	NA	NA
Nafisa_SEN5	Ig-like domain-containing protein	NA	NULL	A0A3Q1MWF5	3.9158	-0.7373	XT NP B	2023ms1276	NA	NA	NA
Nafisa_SEN4	Ig-like domain-containing protein	NA	NULL	A0A3Q1MWF5	4.0788	-0.5415	XT NP B	2023ms1276	NA	NA	NA
Nafisa_SEN3	Ig-like domain-containing protein	NA	NULL	A0A3Q1MWF5	4.117	-0.5027	XT NP B	2023ms1276	NA	NA	NA
Nafisa_SEN2	Ig-like domain-containing protein	NA	NULL	A0A3Q1MWF5	4.1062	-0.5268	XT NP B	2023ms1276	NA	NA	NA
Nafisa_SEN1	Ig-like domain-containing protein	NA	NULL	A0A3Q1MWF5	3.9263	-0.6914	XT NP B	2023ms1276	NA	NA	NA
Nafisa_PRO7	Ig-like domain-containing protein	NA	NULL	A0A3Q1MWF5	3.935	-0.6199	XT NP B	2023ms1276	NA	NA	NA
Nafisa_PRO6	Ig-like domain-containing protein	NA	NULL	A0A3Q1MWF5	3.9144	-0.6307	XT NP B	2023ms1276	NA	NA	NA
Nafisa_PRO5	Ig-like domain-containing protein	NA	NULL	A0A3Q1MWF5	3.9214	-0.6158	XT NP B	2023ms1276	NA	NA	NA
Nafisa_PRO4	Ig-like domain-containing protein	NA	NULL	A0A3Q1MWF5	4.0746	-0.4976	XT NP B	2023ms1276	NA	NA	NA
Nafisa_PRO3	Ig-like domain-containing protein	NA	NULL	A0A3Q1MWF5	3.9997	-0.5708	XT NP B	2023ms1276	NA	NA	NA
Nafisa_PRO2	Ig-like domain-containing protein	NA	NULL	A0A3Q1MWF5	4.1818	-0.37	XT NP B	2023ms1276	NA	NA	NA
Nafisa_PRO1	Ig-like domain-containing protein	NA	NULL	A0A3Q1MWF5	4.1129	-0.4344	XT NP B	2023ms1276	NA	NA	NA
Nafisa_SEN7	V-type proton ATPase subunit H	ATP6V1H	A0A024R7U9	O46563	4.142	-0.4708	XT NP B	2023ms1276	NA	NA	NA
Nafisa_SEN6	V-type proton ATPase subunit H	ATP6V1H	A0A024R7U9	O46563	4.1047	-0.5224	XT NP B	2023ms1276	NA	NA	NA
Nafisa_SEN5	V-type proton ATPase subunit H	ATP6V1H	A0A024R7U9	O46563	4.0456	-0.6075	XT NP B	2023ms1276	NA	NA	NA
Nafisa_SEN4	V-type proton ATPase subunit H	ATP6V1H	A0A024R7U9	O46563	4.0316	-0.5888	XT NP B	2023ms1276	NA	NA	NA
Nafisa_SEN3	V-type proton ATPase subunit H	ATP6V1H	A0A024R7U9	O46563	4.0767	-0.5429	XT NP B	2023ms1276	NA	NA	NA
Nafisa_SEN2	V-type proton ATPase subunit H	ATP6V1H	A0A024R7U9	O46563	4.2052	-0.4277	XT NP B	2023ms1276	NA	NA	NA
Nafisa_SEN1	V-type proton ATPase subunit H	ATP6V1H	A0A024R7U9	O46563	4.1455	-0.4722	XT NP B	2023ms1276	NA	NA	NA
Nafisa_PRO7	V-type proton ATPase subunit H	ATP6V1H	A0A024R7U9	O46563	4.0451	-0.5098	XT NP B	2023ms1276	NA	NA	NA
Nafisa_PRO6	V-type proton ATPase subunit H	ATP6V1H	A0A024R7U9	O46563	4.1293	-0.4157	XT NP B	2023ms1276	NA	NA	NA
Nafisa_PRO5	V-type proton ATPase subunit H	ATP6V1H	A0A024R7U9	O46563	4.1747	-0.3625	XT NP B	2023ms1276	NA	NA	NA
Nafisa_PRO4	V-type proton ATPase subunit H	ATP6V1H	A0A024R7U9	O46563	4.1964	-0.3759	XT NP B	2023ms1276	NA	NA	NA
Nafisa_PRO3	V-type proton ATPase subunit H	ATP6V1H	A0A024R7U9	O46563	4.1365	-0.434	XT NP B	2023ms1276	NA	NA	NA
Nafisa_PRO2	V-type proton ATPase subunit H	ATP6V1H	A0A024R7U9	O46563	4.1382	-0.4135	XT NP B	2023ms1276	NA	NA	NA
Nafisa_PRO1	V-type proton ATPase subunit H	ATP6V1H	A0A024R7U9	O46563	4.1932	-0.354	XT NP B	2023ms1276	NA	NA	NA
Nafisa_SEN7	Isoform of Q8WZ75, Isoform 2 of Roundabout homolog 4	ROBO4	B4DYV8	Q8WZ75-2	4.9205	0.3077	XT NP B	2023ms1276	NA	NA	NA
Nafisa_SEN6	Isoform of Q8WZ75, Isoform 2 of Roundabout homolog 4	ROBO4	B4DYV8	Q8WZ75-2	4.9319	0.3048	XT NP B	2023ms1276	NA	NA	NA
Nafisa_SEN5	Isoform of Q8WZ75, Isoform 2 of Roundabout homolog 4	ROBO4	B4DYV8	Q8WZ75-2	4.8038	0.1507	XT NP B	2023ms1276	NA	NA	NA
Nafisa_SEN4	Isoform of Q8WZ75, Isoform 2 of Roundabout homolog 4	ROBO4	B4DYV8	Q8WZ75-2	4.9367	0.3163	XT NP B	2023ms1276	NA	NA	NA
Nafisa_SEN3	Isoform of Q8WZ75, Isoform 2 of Roundabout homolog 4	ROBO4	B4DYV8	Q8WZ75-2	4.9545	0.3349	XT NP B	2023ms1276	NA	NA	NA
Nafisa_SEN2	Isoform of Q8WZ75, Isoform 2 of Roundabout homolog 4	ROBO4	B4DYV8	Q8WZ75-2	4.8743	0.2414	XT NP B	2023ms1276	NA	NA	NA
Nafisa_SEN1	Isoform of Q8WZ75, Isoform 2 of Roundabout homolog 4	ROBO4	B4DYV8	Q8WZ75-2	4.9847	0.367	XT NP B	2023ms1276	NA	NA	NA
Nafisa_PRO7	Isoform of Q8WZ75, Isoform 2 of Roundabout homolog 4	ROBO4	B4DYV8	Q8WZ75-2	5.0465	0.4916	XT NP B	2023ms1276	NA	NA	NA
Nafisa_PRO6	Isoform of Q8WZ75, Isoform 2 of Roundabout homolog 4	ROBO4	B4DYV8	Q8WZ75-2	5.027	0.4819	XT NP B	2023ms1276	NA	NA	NA
Nafisa_PRO5	Isoform of Q8WZ75, Isoform 2 of Roundabout homolog 4	ROBO4	B4DYV8	Q8WZ75-2	4.985	0.4478	XT NP B	2023ms1276	NA	NA	NA
Nafisa_PRO4	Isoform of Q8WZ75, Isoform 2 of Roundabout homolog 4	ROBO4	B4DYV8	Q8WZ75-2	4.9639	0.3917	XT NP B	2023ms1276	NA	NA	NA
Nafisa_PRO3	Isoform of Q8WZ75, Isoform 2 of Roundabout homolog 4	ROBO4	B4DYV8	Q8WZ75-2	4.9257	0.3552	XT NP B	2023ms1276	NA	NA	NA
Nafisa_PRO2	Isoform of Q8WZ75, Isoform 2 of Roundabout homolog 4	ROBO4	B4DYV8	Q8WZ75-2	4.9494	0.3976	XT NP B	2023ms1276	NA	NA	NA
Nafisa_PRO1	Isoform of Q8WZ75, Isoform 2 of Roundabout homolog 4	ROBO4	B4DYV8	Q8WZ75-2	4.9378	0.3906	XT NP B	2023ms1276	NA	NA	NA
Nafisa_SEN7	Adaptin ear-binding coat-associated protein 1	NECAP1	Q8NC96	Q3T093	3.6904	-0.9224	XT NP A	2023ms1276	NA	NA	NA
Nafisa_SEN6	Adaptin ear-binding coat-associated protein 1	NECAP1	Q8NC96	Q3T093	3.7458	-0.8813	XT NP A	2023ms1276	NA	NA	NA
Nafisa_SEN5	Adaptin ear-binding coat-associated protein 1	NECAP1	Q8NC96	Q3T093	3.7085	-0.9446	XT NP A	2023ms1276	NA	NA	NA
Nafisa_SEN4	Adaptin ear-binding coat-associated protein 1	NECAP1	Q8NC96	Q3T093	4.0152	-0.6052	XT NP A	2023ms1276	NA	NA	NA
Nafisa_SEN3	Adaptin ear-binding coat-associated protein 1	NECAP1	Q8NC96	Q3T093	3.8966	-0.723	XT NP A	2023ms1276	NA	NA	NA
Nafisa_SEN2	Adaptin ear-binding coat-associated protein 1	NECAP1	Q8NC96	Q3T093	3.8452	-0.7877	XT NP A	2023ms1276	NA	NA	NA
Nafisa_SEN1	Adaptin ear-binding coat-associated protein 1	NECAP1	Q8NC96	Q3T093	3.7763	-0.8414	XT NP A	2023ms1276	NA	NA	NA
Nafisa_PRO7	Adaptin ear-binding coat-associated protein 1	NECAP1	Q8NC96	Q3T093	3.99	-0.5649	XT NP A	2023ms1276	NA	NA	NA
Nafisa_PRO6	Adaptin ear-binding coat-associated protein 1	NECAP1	Q8NC96	Q3T093	3.9823	-0.5627	XT NP A	2023ms1276	NA	NA	NA
Nafisa_PRO5	Adaptin ear-binding coat-associated protein 1	NECAP1	Q8NC96	Q3T093	3.9547	-0.5825	XT NP A	2023ms1276	NA	NA	NA
Nafisa_PRO4	Adaptin ear-binding coat-associated protein 1	NECAP1	Q8NC96	Q3T093	4.1897	-0.3825	XT NP A	2023ms1276	NA	NA	NA
Nafisa_PRO3	Adaptin ear-binding coat-associated protein 1	NECAP1	Q8NC96	Q3T093	4.0817	-0.4888	XT NP A	2023ms1276	NA	NA	NA
Nafisa_PRO2	Adaptin ear-binding coat-associated protein 1	NECAP1	Q8NC96	Q3T093	3.8678	-0.684	XT NP A	2023ms1276	NA	NA	NA
Nafisa_PRO1	Adaptin ear-binding coat-associated protein 1	NECAP1	Q8NC96	Q3T093	3.9861	-0.5611	XT NP A	2023ms1276	NA	NA	NA
Nafisa_SEN7	Glycophorin B variant 1	gypb	NA	D5MTL9	4.2602	-0.3526	XT NP B	2023ms1276	NA	NA	NA
Nafisa_SEN6	Glycophorin B variant 1	gypb	NA	D5MTL9	4.2915	-0.3356	XT NP B	2023ms1276	NA	NA	NA
Nafisa_SEN5	Glycophorin B variant 1	gypb	NA	D5MTL9	4.2815	-0.3716	XT NP B	2023ms1276	NA	NA	NA
Nafisa_SEN4	Glycophorin B variant 1	gypb	NA	D5MTL9	4.3621	-0.2582	XT NP B	2023ms1276	NA	NA	NA
Nafisa_SEN3	Glycophorin B variant 1	gypb	NA	D5MTL9	4.2981	-0.3215	XT NP B	2023ms1276	NA	NA	NA
Nafisa_SEN2	Glycophorin B variant 1	gypb	NA	D5MTL9	4.2709	-0.362	XT NP B	2023ms1276	NA	NA	NA
Nafisa_SEN1	Glycophorin B variant 1	gypb	NA	D5MTL9	4.1782	-0.4395	XT NP B	2023ms1276	NA	NA	NA
Nafisa_PRO7	Glycophorin B variant 1	gypb	NA	D5MTL9	4.2593	-0.2956	XT NP B	2023ms1276	NA	NA	NA
Nafisa_PRO6	Glycophorin B variant 1	gypb	NA	D5MTL9	4.3272	-0.2179	XT NP B	2023ms1276	NA	NA	NA
Nafisa_PRO5	Glycophorin B variant 1	gypb	NA	D5MTL9	4.3427	-0.1945	XT NP B	2023ms1276	NA	NA	NA
Nafisa_PRO4	Glycophorin B variant 1	gypb	NA	D5MTL9	4.2624	-0.3098	XT NP B	2023ms1276	NA	NA	NA
Nafisa_PRO3	Glycophorin B variant 1	gypb	NA	D5MTL9	4.4103	-0.1603	XT NP B	2023ms1276	NA	NA	NA
Nafisa_PRO2	Glycophorin B variant 1	gypb	NA	D5MTL9	4.4384	-0.1133	XT NP B	2023ms1276	NA	NA	NA
Nafisa_PRO1	Glycophorin B variant 1	gypb	NA	D5MTL9	4.4104	-0.1368	XT NP B	2023ms1276	NA	NA	NA
Nafisa_SEN7	Programmed cell death protein 5	PDCD5	O14737	O14737	4.2813	-0.3314	XT NP B	2023ms1276	apoptotic process [GO:0006915]; negative regulation of cell population proliferation [GO:0008285]; positive regulation of gene expression [GO:0010628]; positive regulation of apoptotic process [GO:0043065]; positive regulation of cysteine-type endopeptidase activity involved in apoptotic process [GO:0043280]; cellular response to transforming growth factor beta stimulus [GO:0071560]; positive reg…	DNA binding [GO:0003677]; protein binding [GO:0005515]; heparin binding [GO:0008201]; acetyltransferase activator activity [GO:0010698]; beta-tubulin binding [GO:0048487]	nucleus [GO:0005634]; cytoplasm [GO:0005737]; extracellular exosome [GO:0070062]; cytosol [GO:0005829]
Nafisa_SEN6	Programmed cell death protein 5	PDCD5	O14737	O14737	4.1682	-0.4589	XT NP B	2023ms1276	apoptotic process [GO:0006915]; negative regulation of cell population proliferation [GO:0008285]; positive regulation of gene expression [GO:0010628]; positive regulation of apoptotic process [GO:0043065]; positive regulation of cysteine-type endopeptidase activity involved in apoptotic process [GO:0043280]; cellular response to transforming growth factor beta stimulus [GO:0071560]; positive reg…	DNA binding [GO:0003677]; protein binding [GO:0005515]; heparin binding [GO:0008201]; acetyltransferase activator activity [GO:0010698]; beta-tubulin binding [GO:0048487]	nucleus [GO:0005634]; cytoplasm [GO:0005737]; extracellular exosome [GO:0070062]; cytosol [GO:0005829]
Nafisa_SEN5	Programmed cell death protein 5	PDCD5	O14737	O14737	4.2252	-0.4279	XT NP B	2023ms1276	apoptotic process [GO:0006915]; negative regulation of cell population proliferation [GO:0008285]; positive regulation of gene expression [GO:0010628]; positive regulation of apoptotic process [GO:0043065]; positive regulation of cysteine-type endopeptidase activity involved in apoptotic process [GO:0043280]; cellular response to transforming growth factor beta stimulus [GO:0071560]; positive reg…	DNA binding [GO:0003677]; protein binding [GO:0005515]; heparin binding [GO:0008201]; acetyltransferase activator activity [GO:0010698]; beta-tubulin binding [GO:0048487]	nucleus [GO:0005634]; cytoplasm [GO:0005737]; extracellular exosome [GO:0070062]; cytosol [GO:0005829]
Nafisa_SEN4	Programmed cell death protein 5	PDCD5	O14737	O14737	4.0645	-0.5558	XT NP B	2023ms1276	apoptotic process [GO:0006915]; negative regulation of cell population proliferation [GO:0008285]; positive regulation of gene expression [GO:0010628]; positive regulation of apoptotic process [GO:0043065]; positive regulation of cysteine-type endopeptidase activity involved in apoptotic process [GO:0043280]; cellular response to transforming growth factor beta stimulus [GO:0071560]; positive reg…	DNA binding [GO:0003677]; protein binding [GO:0005515]; heparin binding [GO:0008201]; acetyltransferase activator activity [GO:0010698]; beta-tubulin binding [GO:0048487]	nucleus [GO:0005634]; cytoplasm [GO:0005737]; extracellular exosome [GO:0070062]; cytosol [GO:0005829]
Nafisa_SEN3	Programmed cell death protein 5	PDCD5	O14737	O14737	4.1628	-0.4569	XT NP B	2023ms1276	apoptotic process [GO:0006915]; negative regulation of cell population proliferation [GO:0008285]; positive regulation of gene expression [GO:0010628]; positive regulation of apoptotic process [GO:0043065]; positive regulation of cysteine-type endopeptidase activity involved in apoptotic process [GO:0043280]; cellular response to transforming growth factor beta stimulus [GO:0071560]; positive reg…	DNA binding [GO:0003677]; protein binding [GO:0005515]; heparin binding [GO:0008201]; acetyltransferase activator activity [GO:0010698]; beta-tubulin binding [GO:0048487]	nucleus [GO:0005634]; cytoplasm [GO:0005737]; extracellular exosome [GO:0070062]; cytosol [GO:0005829]
Nafisa_SEN2	Programmed cell death protein 5	PDCD5	O14737	O14737	4.2838	-0.3491	XT NP B	2023ms1276	apoptotic process [GO:0006915]; negative regulation of cell population proliferation [GO:0008285]; positive regulation of gene expression [GO:0010628]; positive regulation of apoptotic process [GO:0043065]; positive regulation of cysteine-type endopeptidase activity involved in apoptotic process [GO:0043280]; cellular response to transforming growth factor beta stimulus [GO:0071560]; positive reg…	DNA binding [GO:0003677]; protein binding [GO:0005515]; heparin binding [GO:0008201]; acetyltransferase activator activity [GO:0010698]; beta-tubulin binding [GO:0048487]	nucleus [GO:0005634]; cytoplasm [GO:0005737]; extracellular exosome [GO:0070062]; cytosol [GO:0005829]
Nafisa_SEN1	Programmed cell death protein 5	PDCD5	O14737	O14737	4.2722	-0.3455	XT NP B	2023ms1276	apoptotic process [GO:0006915]; negative regulation of cell population proliferation [GO:0008285]; positive regulation of gene expression [GO:0010628]; positive regulation of apoptotic process [GO:0043065]; positive regulation of cysteine-type endopeptidase activity involved in apoptotic process [GO:0043280]; cellular response to transforming growth factor beta stimulus [GO:0071560]; positive reg…	DNA binding [GO:0003677]; protein binding [GO:0005515]; heparin binding [GO:0008201]; acetyltransferase activator activity [GO:0010698]; beta-tubulin binding [GO:0048487]	nucleus [GO:0005634]; cytoplasm [GO:0005737]; extracellular exosome [GO:0070062]; cytosol [GO:0005829]
Nafisa_PRO7	Programmed cell death protein 5	PDCD5	O14737	O14737	3.561	-0.9939	XT NP B	2023ms1276	apoptotic process [GO:0006915]; negative regulation of cell population proliferation [GO:0008285]; positive regulation of gene expression [GO:0010628]; positive regulation of apoptotic process [GO:0043065]; positive regulation of cysteine-type endopeptidase activity involved in apoptotic process [GO:0043280]; cellular response to transforming growth factor beta stimulus [GO:0071560]; positive reg…	DNA binding [GO:0003677]; protein binding [GO:0005515]; heparin binding [GO:0008201]; acetyltransferase activator activity [GO:0010698]; beta-tubulin binding [GO:0048487]	nucleus [GO:0005634]; cytoplasm [GO:0005737]; extracellular exosome [GO:0070062]; cytosol [GO:0005829]
Nafisa_PRO6	Programmed cell death protein 5	PDCD5	O14737	O14737	3.3183	-1.2268	XT NP B	2023ms1276	apoptotic process [GO:0006915]; negative regulation of cell population proliferation [GO:0008285]; positive regulation of gene expression [GO:0010628]; positive regulation of apoptotic process [GO:0043065]; positive regulation of cysteine-type endopeptidase activity involved in apoptotic process [GO:0043280]; cellular response to transforming growth factor beta stimulus [GO:0071560]; positive reg…	DNA binding [GO:0003677]; protein binding [GO:0005515]; heparin binding [GO:0008201]; acetyltransferase activator activity [GO:0010698]; beta-tubulin binding [GO:0048487]	nucleus [GO:0005634]; cytoplasm [GO:0005737]; extracellular exosome [GO:0070062]; cytosol [GO:0005829]
Nafisa_PRO5	Programmed cell death protein 5	PDCD5	O14737	O14737	3.298	-1.2392	XT NP B	2023ms1276	apoptotic process [GO:0006915]; negative regulation of cell population proliferation [GO:0008285]; positive regulation of gene expression [GO:0010628]; positive regulation of apoptotic process [GO:0043065]; positive regulation of cysteine-type endopeptidase activity involved in apoptotic process [GO:0043280]; cellular response to transforming growth factor beta stimulus [GO:0071560]; positive reg…	DNA binding [GO:0003677]; protein binding [GO:0005515]; heparin binding [GO:0008201]; acetyltransferase activator activity [GO:0010698]; beta-tubulin binding [GO:0048487]	nucleus [GO:0005634]; cytoplasm [GO:0005737]; extracellular exosome [GO:0070062]; cytosol [GO:0005829]
Nafisa_PRO4	Programmed cell death protein 5	PDCD5	O14737	O14737	3.4481	-1.1241	XT NP B	2023ms1276	apoptotic process [GO:0006915]; negative regulation of cell population proliferation [GO:0008285]; positive regulation of gene expression [GO:0010628]; positive regulation of apoptotic process [GO:0043065]; positive regulation of cysteine-type endopeptidase activity involved in apoptotic process [GO:0043280]; cellular response to transforming growth factor beta stimulus [GO:0071560]; positive reg…	DNA binding [GO:0003677]; protein binding [GO:0005515]; heparin binding [GO:0008201]; acetyltransferase activator activity [GO:0010698]; beta-tubulin binding [GO:0048487]	nucleus [GO:0005634]; cytoplasm [GO:0005737]; extracellular exosome [GO:0070062]; cytosol [GO:0005829]
Nafisa_PRO3	Programmed cell death protein 5	PDCD5	O14737	O14737	3.6243	-0.9462	XT NP B	2023ms1276	apoptotic process [GO:0006915]; negative regulation of cell population proliferation [GO:0008285]; positive regulation of gene expression [GO:0010628]; positive regulation of apoptotic process [GO:0043065]; positive regulation of cysteine-type endopeptidase activity involved in apoptotic process [GO:0043280]; cellular response to transforming growth factor beta stimulus [GO:0071560]; positive reg…	DNA binding [GO:0003677]; protein binding [GO:0005515]; heparin binding [GO:0008201]; acetyltransferase activator activity [GO:0010698]; beta-tubulin binding [GO:0048487]	nucleus [GO:0005634]; cytoplasm [GO:0005737]; extracellular exosome [GO:0070062]; cytosol [GO:0005829]
Nafisa_PRO2	Programmed cell death protein 5	PDCD5	O14737	O14737	3.4302	-1.1215	XT NP B	2023ms1276	apoptotic process [GO:0006915]; negative regulation of cell population proliferation [GO:0008285]; positive regulation of gene expression [GO:0010628]; positive regulation of apoptotic process [GO:0043065]; positive regulation of cysteine-type endopeptidase activity involved in apoptotic process [GO:0043280]; cellular response to transforming growth factor beta stimulus [GO:0071560]; positive reg…	DNA binding [GO:0003677]; protein binding [GO:0005515]; heparin binding [GO:0008201]; acetyltransferase activator activity [GO:0010698]; beta-tubulin binding [GO:0048487]	nucleus [GO:0005634]; cytoplasm [GO:0005737]; extracellular exosome [GO:0070062]; cytosol [GO:0005829]
Nafisa_PRO1	Programmed cell death protein 5	PDCD5	O14737	O14737	3.0846	-1.4627	XT NP B	2023ms1276	apoptotic process [GO:0006915]; negative regulation of cell population proliferation [GO:0008285]; positive regulation of gene expression [GO:0010628]; positive regulation of apoptotic process [GO:0043065]; positive regulation of cysteine-type endopeptidase activity involved in apoptotic process [GO:0043280]; cellular response to transforming growth factor beta stimulus [GO:0071560]; positive reg…	DNA binding [GO:0003677]; protein binding [GO:0005515]; heparin binding [GO:0008201]; acetyltransferase activator activity [GO:0010698]; beta-tubulin binding [GO:0048487]	nucleus [GO:0005634]; cytoplasm [GO:0005737]; extracellular exosome [GO:0070062]; cytosol [GO:0005829]
Nafisa_SEN7	Mitogen-activated protein kinase kinase kinase 14	MAP3K14	Q68D39	Q99558	3.766	-0.8468	XT NP A	2023ms1276	MAPK cascade [GO:0000165]; protein phosphorylation [GO:0006468]; immune response [GO:0006955]; I-kappaB kinase/NF-kappaB signaling [GO:0007249]; NIK/NF-kappaB signaling [GO:0038061]; positive regulation of I-kappaB kinase/NF-kappaB signaling [GO:0043123]; defense response to virus [GO:0051607]; cellular response to mechanical stimulus [GO:0071260]	protein kinase activity [GO:0004672]; protein serine/threonine kinase activity [GO:0004674]; NF-kappaB-inducing kinase activity [GO:0004704]; MAP kinase kinase kinase activity [GO:0004709]; protein binding [GO:0005515]; ATP binding [GO:0005524]; protein serine kinase activity [GO:0106310]; protein threonine kinase activity [GO:0106311]	fibrillar center [GO:0001650]; nucleoplasm [GO:0005654]; cytosol [GO:0005829]; intracellular membrane-bounded organelle [GO:0043231]
Nafisa_SEN6	Mitogen-activated protein kinase kinase kinase 14	MAP3K14	Q68D39	Q99558	3.8536	-0.7735	XT NP A	2023ms1276	MAPK cascade [GO:0000165]; protein phosphorylation [GO:0006468]; immune response [GO:0006955]; I-kappaB kinase/NF-kappaB signaling [GO:0007249]; NIK/NF-kappaB signaling [GO:0038061]; positive regulation of I-kappaB kinase/NF-kappaB signaling [GO:0043123]; defense response to virus [GO:0051607]; cellular response to mechanical stimulus [GO:0071260]	protein kinase activity [GO:0004672]; protein serine/threonine kinase activity [GO:0004674]; NF-kappaB-inducing kinase activity [GO:0004704]; MAP kinase kinase kinase activity [GO:0004709]; protein binding [GO:0005515]; ATP binding [GO:0005524]; protein serine kinase activity [GO:0106310]; protein threonine kinase activity [GO:0106311]	fibrillar center [GO:0001650]; nucleoplasm [GO:0005654]; cytosol [GO:0005829]; intracellular membrane-bounded organelle [GO:0043231]
Nafisa_SEN5	Mitogen-activated protein kinase kinase kinase 14	MAP3K14	Q68D39	Q99558	3.7105	-0.9427	XT NP A	2023ms1276	MAPK cascade [GO:0000165]; protein phosphorylation [GO:0006468]; immune response [GO:0006955]; I-kappaB kinase/NF-kappaB signaling [GO:0007249]; NIK/NF-kappaB signaling [GO:0038061]; positive regulation of I-kappaB kinase/NF-kappaB signaling [GO:0043123]; defense response to virus [GO:0051607]; cellular response to mechanical stimulus [GO:0071260]	protein kinase activity [GO:0004672]; protein serine/threonine kinase activity [GO:0004674]; NF-kappaB-inducing kinase activity [GO:0004704]; MAP kinase kinase kinase activity [GO:0004709]; protein binding [GO:0005515]; ATP binding [GO:0005524]; protein serine kinase activity [GO:0106310]; protein threonine kinase activity [GO:0106311]	fibrillar center [GO:0001650]; nucleoplasm [GO:0005654]; cytosol [GO:0005829]; intracellular membrane-bounded organelle [GO:0043231]
Nafisa_SEN4	Mitogen-activated protein kinase kinase kinase 14	MAP3K14	Q68D39	Q99558	3.8596	-0.7608	XT NP A	2023ms1276	MAPK cascade [GO:0000165]; protein phosphorylation [GO:0006468]; immune response [GO:0006955]; I-kappaB kinase/NF-kappaB signaling [GO:0007249]; NIK/NF-kappaB signaling [GO:0038061]; positive regulation of I-kappaB kinase/NF-kappaB signaling [GO:0043123]; defense response to virus [GO:0051607]; cellular response to mechanical stimulus [GO:0071260]	protein kinase activity [GO:0004672]; protein serine/threonine kinase activity [GO:0004674]; NF-kappaB-inducing kinase activity [GO:0004704]; MAP kinase kinase kinase activity [GO:0004709]; protein binding [GO:0005515]; ATP binding [GO:0005524]; protein serine kinase activity [GO:0106310]; protein threonine kinase activity [GO:0106311]	fibrillar center [GO:0001650]; nucleoplasm [GO:0005654]; cytosol [GO:0005829]; intracellular membrane-bounded organelle [GO:0043231]
Nafisa_SEN3	Mitogen-activated protein kinase kinase kinase 14	MAP3K14	Q68D39	Q99558	3.8245	-0.7952	XT NP A	2023ms1276	MAPK cascade [GO:0000165]; protein phosphorylation [GO:0006468]; immune response [GO:0006955]; I-kappaB kinase/NF-kappaB signaling [GO:0007249]; NIK/NF-kappaB signaling [GO:0038061]; positive regulation of I-kappaB kinase/NF-kappaB signaling [GO:0043123]; defense response to virus [GO:0051607]; cellular response to mechanical stimulus [GO:0071260]	protein kinase activity [GO:0004672]; protein serine/threonine kinase activity [GO:0004674]; NF-kappaB-inducing kinase activity [GO:0004704]; MAP kinase kinase kinase activity [GO:0004709]; protein binding [GO:0005515]; ATP binding [GO:0005524]; protein serine kinase activity [GO:0106310]; protein threonine kinase activity [GO:0106311]	fibrillar center [GO:0001650]; nucleoplasm [GO:0005654]; cytosol [GO:0005829]; intracellular membrane-bounded organelle [GO:0043231]
Nafisa_SEN2	Mitogen-activated protein kinase kinase kinase 14	MAP3K14	Q68D39	Q99558	3.6399	-0.993	XT NP A	2023ms1276	MAPK cascade [GO:0000165]; protein phosphorylation [GO:0006468]; immune response [GO:0006955]; I-kappaB kinase/NF-kappaB signaling [GO:0007249]; NIK/NF-kappaB signaling [GO:0038061]; positive regulation of I-kappaB kinase/NF-kappaB signaling [GO:0043123]; defense response to virus [GO:0051607]; cellular response to mechanical stimulus [GO:0071260]	protein kinase activity [GO:0004672]; protein serine/threonine kinase activity [GO:0004674]; NF-kappaB-inducing kinase activity [GO:0004704]; MAP kinase kinase kinase activity [GO:0004709]; protein binding [GO:0005515]; ATP binding [GO:0005524]; protein serine kinase activity [GO:0106310]; protein threonine kinase activity [GO:0106311]	fibrillar center [GO:0001650]; nucleoplasm [GO:0005654]; cytosol [GO:0005829]; intracellular membrane-bounded organelle [GO:0043231]
Nafisa_SEN1	Mitogen-activated protein kinase kinase kinase 14	MAP3K14	Q68D39	Q99558	3.6684	-0.9493	XT NP A	2023ms1276	MAPK cascade [GO:0000165]; protein phosphorylation [GO:0006468]; immune response [GO:0006955]; I-kappaB kinase/NF-kappaB signaling [GO:0007249]; NIK/NF-kappaB signaling [GO:0038061]; positive regulation of I-kappaB kinase/NF-kappaB signaling [GO:0043123]; defense response to virus [GO:0051607]; cellular response to mechanical stimulus [GO:0071260]	protein kinase activity [GO:0004672]; protein serine/threonine kinase activity [GO:0004674]; NF-kappaB-inducing kinase activity [GO:0004704]; MAP kinase kinase kinase activity [GO:0004709]; protein binding [GO:0005515]; ATP binding [GO:0005524]; protein serine kinase activity [GO:0106310]; protein threonine kinase activity [GO:0106311]	fibrillar center [GO:0001650]; nucleoplasm [GO:0005654]; cytosol [GO:0005829]; intracellular membrane-bounded organelle [GO:0043231]
Nafisa_PRO7	Mitogen-activated protein kinase kinase kinase 14	MAP3K14	Q68D39	Q99558	3.979	-0.5758	XT NP A	2023ms1276	MAPK cascade [GO:0000165]; protein phosphorylation [GO:0006468]; immune response [GO:0006955]; I-kappaB kinase/NF-kappaB signaling [GO:0007249]; NIK/NF-kappaB signaling [GO:0038061]; positive regulation of I-kappaB kinase/NF-kappaB signaling [GO:0043123]; defense response to virus [GO:0051607]; cellular response to mechanical stimulus [GO:0071260]	protein kinase activity [GO:0004672]; protein serine/threonine kinase activity [GO:0004674]; NF-kappaB-inducing kinase activity [GO:0004704]; MAP kinase kinase kinase activity [GO:0004709]; protein binding [GO:0005515]; ATP binding [GO:0005524]; protein serine kinase activity [GO:0106310]; protein threonine kinase activity [GO:0106311]	fibrillar center [GO:0001650]; nucleoplasm [GO:0005654]; cytosol [GO:0005829]; intracellular membrane-bounded organelle [GO:0043231]
Nafisa_PRO5	Mitogen-activated protein kinase kinase kinase 14	MAP3K14	Q68D39	Q99558	3.6824	-0.8548	XT NP A	2023ms1276	MAPK cascade [GO:0000165]; protein phosphorylation [GO:0006468]; immune response [GO:0006955]; I-kappaB kinase/NF-kappaB signaling [GO:0007249]; NIK/NF-kappaB signaling [GO:0038061]; positive regulation of I-kappaB kinase/NF-kappaB signaling [GO:0043123]; defense response to virus [GO:0051607]; cellular response to mechanical stimulus [GO:0071260]	protein kinase activity [GO:0004672]; protein serine/threonine kinase activity [GO:0004674]; NF-kappaB-inducing kinase activity [GO:0004704]; MAP kinase kinase kinase activity [GO:0004709]; protein binding [GO:0005515]; ATP binding [GO:0005524]; protein serine kinase activity [GO:0106310]; protein threonine kinase activity [GO:0106311]	fibrillar center [GO:0001650]; nucleoplasm [GO:0005654]; cytosol [GO:0005829]; intracellular membrane-bounded organelle [GO:0043231]
Nafisa_PRO4	Mitogen-activated protein kinase kinase kinase 14	MAP3K14	Q68D39	Q99558	3.9394	-0.6329	XT NP A	2023ms1276	MAPK cascade [GO:0000165]; protein phosphorylation [GO:0006468]; immune response [GO:0006955]; I-kappaB kinase/NF-kappaB signaling [GO:0007249]; NIK/NF-kappaB signaling [GO:0038061]; positive regulation of I-kappaB kinase/NF-kappaB signaling [GO:0043123]; defense response to virus [GO:0051607]; cellular response to mechanical stimulus [GO:0071260]	protein kinase activity [GO:0004672]; protein serine/threonine kinase activity [GO:0004674]; NF-kappaB-inducing kinase activity [GO:0004704]; MAP kinase kinase kinase activity [GO:0004709]; protein binding [GO:0005515]; ATP binding [GO:0005524]; protein serine kinase activity [GO:0106310]; protein threonine kinase activity [GO:0106311]	fibrillar center [GO:0001650]; nucleoplasm [GO:0005654]; cytosol [GO:0005829]; intracellular membrane-bounded organelle [GO:0043231]
Nafisa_PRO3	Mitogen-activated protein kinase kinase kinase 14	MAP3K14	Q68D39	Q99558	3.4076	-1.163	XT NP A	2023ms1276	MAPK cascade [GO:0000165]; protein phosphorylation [GO:0006468]; immune response [GO:0006955]; I-kappaB kinase/NF-kappaB signaling [GO:0007249]; NIK/NF-kappaB signaling [GO:0038061]; positive regulation of I-kappaB kinase/NF-kappaB signaling [GO:0043123]; defense response to virus [GO:0051607]; cellular response to mechanical stimulus [GO:0071260]	protein kinase activity [GO:0004672]; protein serine/threonine kinase activity [GO:0004674]; NF-kappaB-inducing kinase activity [GO:0004704]; MAP kinase kinase kinase activity [GO:0004709]; protein binding [GO:0005515]; ATP binding [GO:0005524]; protein serine kinase activity [GO:0106310]; protein threonine kinase activity [GO:0106311]	fibrillar center [GO:0001650]; nucleoplasm [GO:0005654]; cytosol [GO:0005829]; intracellular membrane-bounded organelle [GO:0043231]
Nafisa_PRO2	Mitogen-activated protein kinase kinase kinase 14	MAP3K14	Q68D39	Q99558	3.5985	-0.9533	XT NP A	2023ms1276	MAPK cascade [GO:0000165]; protein phosphorylation [GO:0006468]; immune response [GO:0006955]; I-kappaB kinase/NF-kappaB signaling [GO:0007249]; NIK/NF-kappaB signaling [GO:0038061]; positive regulation of I-kappaB kinase/NF-kappaB signaling [GO:0043123]; defense response to virus [GO:0051607]; cellular response to mechanical stimulus [GO:0071260]	protein kinase activity [GO:0004672]; protein serine/threonine kinase activity [GO:0004674]; NF-kappaB-inducing kinase activity [GO:0004704]; MAP kinase kinase kinase activity [GO:0004709]; protein binding [GO:0005515]; ATP binding [GO:0005524]; protein serine kinase activity [GO:0106310]; protein threonine kinase activity [GO:0106311]	fibrillar center [GO:0001650]; nucleoplasm [GO:0005654]; cytosol [GO:0005829]; intracellular membrane-bounded organelle [GO:0043231]
Nafisa_PRO1	Mitogen-activated protein kinase kinase kinase 14	MAP3K14	Q68D39	Q99558	3.7434	-0.8038	XT NP A	2023ms1276	MAPK cascade [GO:0000165]; protein phosphorylation [GO:0006468]; immune response [GO:0006955]; I-kappaB kinase/NF-kappaB signaling [GO:0007249]; NIK/NF-kappaB signaling [GO:0038061]; positive regulation of I-kappaB kinase/NF-kappaB signaling [GO:0043123]; defense response to virus [GO:0051607]; cellular response to mechanical stimulus [GO:0071260]	protein kinase activity [GO:0004672]; protein serine/threonine kinase activity [GO:0004674]; NF-kappaB-inducing kinase activity [GO:0004704]; MAP kinase kinase kinase activity [GO:0004709]; protein binding [GO:0005515]; ATP binding [GO:0005524]; protein serine kinase activity [GO:0106310]; protein threonine kinase activity [GO:0106311]	fibrillar center [GO:0001650]; nucleoplasm [GO:0005654]; cytosol [GO:0005829]; intracellular membrane-bounded organelle [GO:0043231]
Nafisa_SEN7	Thioredoxin domain-containing protein 12	TXNDC12	O95881	Q5E936	4.1579	-0.4549	XT NP B	2023ms1276	NA	NA	NA
Nafisa_SEN6	Thioredoxin domain-containing protein 12	TXNDC12	O95881	Q5E936	4.1663	-0.4608	XT NP B	2023ms1276	NA	NA	NA
Nafisa_SEN5	Thioredoxin domain-containing protein 12	TXNDC12	O95881	Q5E936	3.9783	-0.6748	XT NP B	2023ms1276	NA	NA	NA
Nafisa_SEN4	Thioredoxin domain-containing protein 12	TXNDC12	O95881	Q5E936	4.1765	-0.4438	XT NP B	2023ms1276	NA	NA	NA
Nafisa_SEN3	Thioredoxin domain-containing protein 12	TXNDC12	O95881	Q5E936	4.1999	-0.4197	XT NP B	2023ms1276	NA	NA	NA
Nafisa_SEN2	Thioredoxin domain-containing protein 12	TXNDC12	O95881	Q5E936	3.931	-0.7019	XT NP B	2023ms1276	NA	NA	NA
Nafisa_SEN1	Thioredoxin domain-containing protein 12	TXNDC12	O95881	Q5E936	4.0923	-0.5254	XT NP B	2023ms1276	NA	NA	NA
Nafisa_PRO7	Thioredoxin domain-containing protein 12	TXNDC12	O95881	Q5E936	4.06	-0.4949	XT NP B	2023ms1276	NA	NA	NA
Nafisa_PRO6	Thioredoxin domain-containing protein 12	TXNDC12	O95881	Q5E936	4.1914	-0.3537	XT NP B	2023ms1276	NA	NA	NA
Nafisa_PRO5	Thioredoxin domain-containing protein 12	TXNDC12	O95881	Q5E936	4.1644	-0.3728	XT NP B	2023ms1276	NA	NA	NA
Nafisa_PRO4	Thioredoxin domain-containing protein 12	TXNDC12	O95881	Q5E936	4.164	-0.4082	XT NP B	2023ms1276	NA	NA	NA
Nafisa_PRO3	Thioredoxin domain-containing protein 12	TXNDC12	O95881	Q5E936	4.1487	-0.4218	XT NP B	2023ms1276	NA	NA	NA
Nafisa_PRO2	Thioredoxin domain-containing protein 12	TXNDC12	O95881	Q5E936	4.12	-0.4318	XT NP B	2023ms1276	NA	NA	NA
Nafisa_PRO1	Thioredoxin domain-containing protein 12	TXNDC12	O95881	Q5E936	4.1453	-0.402	XT NP B	2023ms1276	NA	NA	NA
Nafisa_SEN7	Vesicle-trafficking protein SEC22a	SEC22A	Q96IW7	Q96IW7	3.3432	-1.2696	XT NP A	2023ms1276	endoplasmic reticulum to Golgi vesicle-mediated transport [GO:0006888]; protein transport [GO:0015031]	transporter activity [GO:0005215]; protein binding [GO:0005515]	endoplasmic reticulum membrane [GO:0005789]; integral component of membrane [GO:0016021]
Nafisa_SEN6	Vesicle-trafficking protein SEC22a	SEC22A	Q96IW7	Q96IW7	3.6804	-0.9467	XT NP A	2023ms1276	endoplasmic reticulum to Golgi vesicle-mediated transport [GO:0006888]; protein transport [GO:0015031]	transporter activity [GO:0005215]; protein binding [GO:0005515]	endoplasmic reticulum membrane [GO:0005789]; integral component of membrane [GO:0016021]
Nafisa_SEN5	Vesicle-trafficking protein SEC22a	SEC22A	Q96IW7	Q96IW7	3.6913	-0.9619	XT NP A	2023ms1276	endoplasmic reticulum to Golgi vesicle-mediated transport [GO:0006888]; protein transport [GO:0015031]	transporter activity [GO:0005215]; protein binding [GO:0005515]	endoplasmic reticulum membrane [GO:0005789]; integral component of membrane [GO:0016021]
Nafisa_SEN4	Vesicle-trafficking protein SEC22a	SEC22A	Q96IW7	Q96IW7	3.2388	-1.3815	XT NP A	2023ms1276	endoplasmic reticulum to Golgi vesicle-mediated transport [GO:0006888]; protein transport [GO:0015031]	transporter activity [GO:0005215]; protein binding [GO:0005515]	endoplasmic reticulum membrane [GO:0005789]; integral component of membrane [GO:0016021]
Nafisa_SEN3	Vesicle-trafficking protein SEC22a	SEC22A	Q96IW7	Q96IW7	3.3267	-1.2929	XT NP A	2023ms1276	endoplasmic reticulum to Golgi vesicle-mediated transport [GO:0006888]; protein transport [GO:0015031]	transporter activity [GO:0005215]; protein binding [GO:0005515]	endoplasmic reticulum membrane [GO:0005789]; integral component of membrane [GO:0016021]
Nafisa_SEN2	Vesicle-trafficking protein SEC22a	SEC22A	Q96IW7	Q96IW7	3.4294	-1.2035	XT NP A	2023ms1276	endoplasmic reticulum to Golgi vesicle-mediated transport [GO:0006888]; protein transport [GO:0015031]	transporter activity [GO:0005215]; protein binding [GO:0005515]	endoplasmic reticulum membrane [GO:0005789]; integral component of membrane [GO:0016021]
Nafisa_SEN1	Vesicle-trafficking protein SEC22a	SEC22A	Q96IW7	Q96IW7	3.7243	-0.8934	XT NP A	2023ms1276	endoplasmic reticulum to Golgi vesicle-mediated transport [GO:0006888]; protein transport [GO:0015031]	transporter activity [GO:0005215]; protein binding [GO:0005515]	endoplasmic reticulum membrane [GO:0005789]; integral component of membrane [GO:0016021]
Nafisa_SEN7	Isoform of Q9UNH5, Dual-specificity protein phosphatase CDC14A	CDC14A	Q9UNH5	A0A2R8YDJ8	4.5986	-0.0142	XT NP B	2023ms1276	NA	NA	NA
Nafisa_SEN6	Isoform of Q9UNH5, Dual-specificity protein phosphatase CDC14A	CDC14A	Q9UNH5	A0A2R8YDJ8	4.6628	0.0357	XT NP B	2023ms1276	NA	NA	NA
Nafisa_SEN5	Isoform of Q9UNH5, Dual-specificity protein phosphatase CDC14A	CDC14A	Q9UNH5	A0A2R8YDJ8	4.5964	-0.0567	XT NP B	2023ms1276	NA	NA	NA
Nafisa_SEN4	Isoform of Q9UNH5, Dual-specificity protein phosphatase CDC14A	CDC14A	Q9UNH5	A0A2R8YDJ8	4.5719	-0.0484	XT NP B	2023ms1276	NA	NA	NA
Nafisa_SEN3	Isoform of Q9UNH5, Dual-specificity protein phosphatase CDC14A	CDC14A	Q9UNH5	A0A2R8YDJ8	4.3919	-0.2277	XT NP B	2023ms1276	NA	NA	NA
Nafisa_SEN2	Isoform of Q9UNH5, Dual-specificity protein phosphatase CDC14A	CDC14A	Q9UNH5	A0A2R8YDJ8	4.5856	-0.0473	XT NP B	2023ms1276	NA	NA	NA
Nafisa_SEN1	Isoform of Q9UNH5, Dual-specificity protein phosphatase CDC14A	CDC14A	Q9UNH5	A0A2R8YDJ8	4.4967	-0.121	XT NP B	2023ms1276	NA	NA	NA
Nafisa_PRO7	Isoform of Q9UNH5, Dual-specificity protein phosphatase CDC14A	CDC14A	Q9UNH5	A0A2R8YDJ8	4.4353	-0.1196	XT NP B	2023ms1276	NA	NA	NA
Nafisa_PRO6	Isoform of Q9UNH5, Dual-specificity protein phosphatase CDC14A	CDC14A	Q9UNH5	A0A2R8YDJ8	4.4775	-0.0676	XT NP B	2023ms1276	NA	NA	NA
Nafisa_PRO5	Isoform of Q9UNH5, Dual-specificity protein phosphatase CDC14A	CDC14A	Q9UNH5	A0A2R8YDJ8	4.5209	-0.0163	XT NP B	2023ms1276	NA	NA	NA
Nafisa_PRO4	Isoform of Q9UNH5, Dual-specificity protein phosphatase CDC14A	CDC14A	Q9UNH5	A0A2R8YDJ8	4.5231	-0.0492	XT NP B	2023ms1276	NA	NA	NA
Nafisa_PRO3	Isoform of Q9UNH5, Dual-specificity protein phosphatase CDC14A	CDC14A	Q9UNH5	A0A2R8YDJ8	4.4293	-0.1412	XT NP B	2023ms1276	NA	NA	NA
Nafisa_PRO2	Isoform of Q9UNH5, Dual-specificity protein phosphatase CDC14A	CDC14A	Q9UNH5	A0A2R8YDJ8	4.496	-0.0558	XT NP B	2023ms1276	NA	NA	NA
Nafisa_PRO1	Isoform of Q9UNH5, Dual-specificity protein phosphatase CDC14A	CDC14A	Q9UNH5	A0A2R8YDJ8	4.6209	0.0736	XT NP B	2023ms1276	NA	NA	NA
Nafisa_SEN7	Isoform of O75935, Isoform 2 of Dynactin subunit 3	DCTN3	O75935	O75935-2	4.6214	0.0087	XT NP B	2023ms1276	NA	NA	NA
Nafisa_SEN6	Isoform of O75935, Isoform 2 of Dynactin subunit 3	DCTN3	O75935	O75935-2	4.7223	0.0952	XT NP B	2023ms1276	NA	NA	NA
Nafisa_SEN5	Isoform of O75935, Isoform 2 of Dynactin subunit 3	DCTN3	O75935	O75935-2	4.7495	0.0964	XT NP B	2023ms1276	NA	NA	NA
Nafisa_SEN4	Isoform of O75935, Isoform 2 of Dynactin subunit 3	DCTN3	O75935	O75935-2	4.6378	0.0174	XT NP B	2023ms1276	NA	NA	NA
Nafisa_SEN3	Isoform of O75935, Isoform 2 of Dynactin subunit 3	DCTN3	O75935	O75935-2	4.6523	0.0326	XT NP B	2023ms1276	NA	NA	NA
Nafisa_SEN2	Isoform of O75935, Isoform 2 of Dynactin subunit 3	DCTN3	O75935	O75935-2	4.7595	0.1266	XT NP B	2023ms1276	NA	NA	NA
Nafisa_SEN1	Isoform of O75935, Isoform 2 of Dynactin subunit 3	DCTN3	O75935	O75935-2	4.7507	0.133	XT NP B	2023ms1276	NA	NA	NA
Nafisa_PRO7	Isoform of O75935, Isoform 2 of Dynactin subunit 3	DCTN3	O75935	O75935-2	3.9134	-0.6415	XT NP B	2023ms1276	NA	NA	NA
Nafisa_PRO6	Isoform of O75935, Isoform 2 of Dynactin subunit 3	DCTN3	O75935	O75935-2	3.7473	-0.7978	XT NP B	2023ms1276	NA	NA	NA
Nafisa_PRO5	Isoform of O75935, Isoform 2 of Dynactin subunit 3	DCTN3	O75935	O75935-2	3.8748	-0.6624	XT NP B	2023ms1276	NA	NA	NA
Nafisa_PRO4	Isoform of O75935, Isoform 2 of Dynactin subunit 3	DCTN3	O75935	O75935-2	3.9085	-0.6637	XT NP B	2023ms1276	NA	NA	NA
Nafisa_PRO3	Isoform of O75935, Isoform 2 of Dynactin subunit 3	DCTN3	O75935	O75935-2	4.0686	-0.5019	XT NP B	2023ms1276	NA	NA	NA
Nafisa_PRO2	Isoform of O75935, Isoform 2 of Dynactin subunit 3	DCTN3	O75935	O75935-2	3.9462	-0.6056	XT NP B	2023ms1276	NA	NA	NA
Nafisa_PRO1	Isoform of O75935, Isoform 2 of Dynactin subunit 3	DCTN3	O75935	O75935-2	3.7591	-0.7881	XT NP B	2023ms1276	NA	NA	NA
Nafisa_SEN7	EMILIN-1	EMILIN1	Q9Y6C2	Q9Y6C2	3.9465	-0.6663	XT NP A	2023ms1276	aortic valve morphogenesis [GO:0003180]; cell adhesion [GO:0007155]; cell-matrix adhesion [GO:0007160]; positive regulation of gene expression [GO:0010628]; negative regulation of gene expression [GO:0010629]; positive regulation of cell-substrate adhesion [GO:0010811]; cell migration [GO:0016477]; negative regulation of angiogenesis [GO:0016525]; negative regulation of transforming growth factor…	extracellular matrix structural constituent [GO:0005201]; protein binding [GO:0005515]; extracellular matrix constituent conferring elasticity [GO:0030023]; identical protein binding [GO:0042802]; integrin binding involved in cell-matrix adhesion [GO:0098640]	collagen-containing extracellular matrix [GO:0062023]; extracellular region [GO:0005576]; extracellular space [GO:0005615]; extracellular exosome [GO:0070062]; collagen trimer [GO:0005581]; integrin alpha4-beta1 complex [GO:0034668]; EMILIN complex [GO:1990971]
Nafisa_SEN6	EMILIN-1	EMILIN1	Q9Y6C2	Q9Y6C2	3.7701	-0.857	XT NP A	2023ms1276	aortic valve morphogenesis [GO:0003180]; cell adhesion [GO:0007155]; cell-matrix adhesion [GO:0007160]; positive regulation of gene expression [GO:0010628]; negative regulation of gene expression [GO:0010629]; positive regulation of cell-substrate adhesion [GO:0010811]; cell migration [GO:0016477]; negative regulation of angiogenesis [GO:0016525]; negative regulation of transforming growth factor…	extracellular matrix structural constituent [GO:0005201]; protein binding [GO:0005515]; extracellular matrix constituent conferring elasticity [GO:0030023]; identical protein binding [GO:0042802]; integrin binding involved in cell-matrix adhesion [GO:0098640]	collagen-containing extracellular matrix [GO:0062023]; extracellular region [GO:0005576]; extracellular space [GO:0005615]; extracellular exosome [GO:0070062]; collagen trimer [GO:0005581]; integrin alpha4-beta1 complex [GO:0034668]; EMILIN complex [GO:1990971]
Nafisa_SEN5	EMILIN-1	EMILIN1	Q9Y6C2	Q9Y6C2	3.7594	-0.8938	XT NP A	2023ms1276	aortic valve morphogenesis [GO:0003180]; cell adhesion [GO:0007155]; cell-matrix adhesion [GO:0007160]; positive regulation of gene expression [GO:0010628]; negative regulation of gene expression [GO:0010629]; positive regulation of cell-substrate adhesion [GO:0010811]; cell migration [GO:0016477]; negative regulation of angiogenesis [GO:0016525]; negative regulation of transforming growth factor…	extracellular matrix structural constituent [GO:0005201]; protein binding [GO:0005515]; extracellular matrix constituent conferring elasticity [GO:0030023]; identical protein binding [GO:0042802]; integrin binding involved in cell-matrix adhesion [GO:0098640]	collagen-containing extracellular matrix [GO:0062023]; extracellular region [GO:0005576]; extracellular space [GO:0005615]; extracellular exosome [GO:0070062]; collagen trimer [GO:0005581]; integrin alpha4-beta1 complex [GO:0034668]; EMILIN complex [GO:1990971]
Nafisa_SEN4	EMILIN-1	EMILIN1	Q9Y6C2	Q9Y6C2	4.0393	-0.581	XT NP A	2023ms1276	aortic valve morphogenesis [GO:0003180]; cell adhesion [GO:0007155]; cell-matrix adhesion [GO:0007160]; positive regulation of gene expression [GO:0010628]; negative regulation of gene expression [GO:0010629]; positive regulation of cell-substrate adhesion [GO:0010811]; cell migration [GO:0016477]; negative regulation of angiogenesis [GO:0016525]; negative regulation of transforming growth factor…	extracellular matrix structural constituent [GO:0005201]; protein binding [GO:0005515]; extracellular matrix constituent conferring elasticity [GO:0030023]; identical protein binding [GO:0042802]; integrin binding involved in cell-matrix adhesion [GO:0098640]	collagen-containing extracellular matrix [GO:0062023]; extracellular region [GO:0005576]; extracellular space [GO:0005615]; extracellular exosome [GO:0070062]; collagen trimer [GO:0005581]; integrin alpha4-beta1 complex [GO:0034668]; EMILIN complex [GO:1990971]
Nafisa_SEN3	EMILIN-1	EMILIN1	Q9Y6C2	Q9Y6C2	3.8756	-0.744	XT NP A	2023ms1276	aortic valve morphogenesis [GO:0003180]; cell adhesion [GO:0007155]; cell-matrix adhesion [GO:0007160]; positive regulation of gene expression [GO:0010628]; negative regulation of gene expression [GO:0010629]; positive regulation of cell-substrate adhesion [GO:0010811]; cell migration [GO:0016477]; negative regulation of angiogenesis [GO:0016525]; negative regulation of transforming growth factor…	extracellular matrix structural constituent [GO:0005201]; protein binding [GO:0005515]; extracellular matrix constituent conferring elasticity [GO:0030023]; identical protein binding [GO:0042802]; integrin binding involved in cell-matrix adhesion [GO:0098640]	collagen-containing extracellular matrix [GO:0062023]; extracellular region [GO:0005576]; extracellular space [GO:0005615]; extracellular exosome [GO:0070062]; collagen trimer [GO:0005581]; integrin alpha4-beta1 complex [GO:0034668]; EMILIN complex [GO:1990971]
Nafisa_SEN2	EMILIN-1	EMILIN1	Q9Y6C2	Q9Y6C2	3.8629	-0.77	XT NP A	2023ms1276	aortic valve morphogenesis [GO:0003180]; cell adhesion [GO:0007155]; cell-matrix adhesion [GO:0007160]; positive regulation of gene expression [GO:0010628]; negative regulation of gene expression [GO:0010629]; positive regulation of cell-substrate adhesion [GO:0010811]; cell migration [GO:0016477]; negative regulation of angiogenesis [GO:0016525]; negative regulation of transforming growth factor…	extracellular matrix structural constituent [GO:0005201]; protein binding [GO:0005515]; extracellular matrix constituent conferring elasticity [GO:0030023]; identical protein binding [GO:0042802]; integrin binding involved in cell-matrix adhesion [GO:0098640]	collagen-containing extracellular matrix [GO:0062023]; extracellular region [GO:0005576]; extracellular space [GO:0005615]; extracellular exosome [GO:0070062]; collagen trimer [GO:0005581]; integrin alpha4-beta1 complex [GO:0034668]; EMILIN complex [GO:1990971]
Nafisa_SEN1	EMILIN-1	EMILIN1	Q9Y6C2	Q9Y6C2	3.7672	-0.8506	XT NP A	2023ms1276	aortic valve morphogenesis [GO:0003180]; cell adhesion [GO:0007155]; cell-matrix adhesion [GO:0007160]; positive regulation of gene expression [GO:0010628]; negative regulation of gene expression [GO:0010629]; positive regulation of cell-substrate adhesion [GO:0010811]; cell migration [GO:0016477]; negative regulation of angiogenesis [GO:0016525]; negative regulation of transforming growth factor…	extracellular matrix structural constituent [GO:0005201]; protein binding [GO:0005515]; extracellular matrix constituent conferring elasticity [GO:0030023]; identical protein binding [GO:0042802]; integrin binding involved in cell-matrix adhesion [GO:0098640]	collagen-containing extracellular matrix [GO:0062023]; extracellular region [GO:0005576]; extracellular space [GO:0005615]; extracellular exosome [GO:0070062]; collagen trimer [GO:0005581]; integrin alpha4-beta1 complex [GO:0034668]; EMILIN complex [GO:1990971]
Nafisa_PRO7	EMILIN-1	EMILIN1	Q9Y6C2	Q9Y6C2	4.3449	-0.21	XT NP A	2023ms1276	aortic valve morphogenesis [GO:0003180]; cell adhesion [GO:0007155]; cell-matrix adhesion [GO:0007160]; positive regulation of gene expression [GO:0010628]; negative regulation of gene expression [GO:0010629]; positive regulation of cell-substrate adhesion [GO:0010811]; cell migration [GO:0016477]; negative regulation of angiogenesis [GO:0016525]; negative regulation of transforming growth factor…	extracellular matrix structural constituent [GO:0005201]; protein binding [GO:0005515]; extracellular matrix constituent conferring elasticity [GO:0030023]; identical protein binding [GO:0042802]; integrin binding involved in cell-matrix adhesion [GO:0098640]	collagen-containing extracellular matrix [GO:0062023]; extracellular region [GO:0005576]; extracellular space [GO:0005615]; extracellular exosome [GO:0070062]; collagen trimer [GO:0005581]; integrin alpha4-beta1 complex [GO:0034668]; EMILIN complex [GO:1990971]
Nafisa_PRO6	EMILIN-1	EMILIN1	Q9Y6C2	Q9Y6C2	4.3552	-0.1898	XT NP A	2023ms1276	aortic valve morphogenesis [GO:0003180]; cell adhesion [GO:0007155]; cell-matrix adhesion [GO:0007160]; positive regulation of gene expression [GO:0010628]; negative regulation of gene expression [GO:0010629]; positive regulation of cell-substrate adhesion [GO:0010811]; cell migration [GO:0016477]; negative regulation of angiogenesis [GO:0016525]; negative regulation of transforming growth factor…	extracellular matrix structural constituent [GO:0005201]; protein binding [GO:0005515]; extracellular matrix constituent conferring elasticity [GO:0030023]; identical protein binding [GO:0042802]; integrin binding involved in cell-matrix adhesion [GO:0098640]	collagen-containing extracellular matrix [GO:0062023]; extracellular region [GO:0005576]; extracellular space [GO:0005615]; extracellular exosome [GO:0070062]; collagen trimer [GO:0005581]; integrin alpha4-beta1 complex [GO:0034668]; EMILIN complex [GO:1990971]
Nafisa_PRO5	EMILIN-1	EMILIN1	Q9Y6C2	Q9Y6C2	4.3492	-0.188	XT NP A	2023ms1276	aortic valve morphogenesis [GO:0003180]; cell adhesion [GO:0007155]; cell-matrix adhesion [GO:0007160]; positive regulation of gene expression [GO:0010628]; negative regulation of gene expression [GO:0010629]; positive regulation of cell-substrate adhesion [GO:0010811]; cell migration [GO:0016477]; negative regulation of angiogenesis [GO:0016525]; negative regulation of transforming growth factor…	extracellular matrix structural constituent [GO:0005201]; protein binding [GO:0005515]; extracellular matrix constituent conferring elasticity [GO:0030023]; identical protein binding [GO:0042802]; integrin binding involved in cell-matrix adhesion [GO:0098640]	collagen-containing extracellular matrix [GO:0062023]; extracellular region [GO:0005576]; extracellular space [GO:0005615]; extracellular exosome [GO:0070062]; collagen trimer [GO:0005581]; integrin alpha4-beta1 complex [GO:0034668]; EMILIN complex [GO:1990971]
Nafisa_PRO4	EMILIN-1	EMILIN1	Q9Y6C2	Q9Y6C2	4.3853	-0.1869	XT NP A	2023ms1276	aortic valve morphogenesis [GO:0003180]; cell adhesion [GO:0007155]; cell-matrix adhesion [GO:0007160]; positive regulation of gene expression [GO:0010628]; negative regulation of gene expression [GO:0010629]; positive regulation of cell-substrate adhesion [GO:0010811]; cell migration [GO:0016477]; negative regulation of angiogenesis [GO:0016525]; negative regulation of transforming growth factor…	extracellular matrix structural constituent [GO:0005201]; protein binding [GO:0005515]; extracellular matrix constituent conferring elasticity [GO:0030023]; identical protein binding [GO:0042802]; integrin binding involved in cell-matrix adhesion [GO:0098640]	collagen-containing extracellular matrix [GO:0062023]; extracellular region [GO:0005576]; extracellular space [GO:0005615]; extracellular exosome [GO:0070062]; collagen trimer [GO:0005581]; integrin alpha4-beta1 complex [GO:0034668]; EMILIN complex [GO:1990971]
Nafisa_PRO3	EMILIN-1	EMILIN1	Q9Y6C2	Q9Y6C2	4.3514	-0.2192	XT NP A	2023ms1276	aortic valve morphogenesis [GO:0003180]; cell adhesion [GO:0007155]; cell-matrix adhesion [GO:0007160]; positive regulation of gene expression [GO:0010628]; negative regulation of gene expression [GO:0010629]; positive regulation of cell-substrate adhesion [GO:0010811]; cell migration [GO:0016477]; negative regulation of angiogenesis [GO:0016525]; negative regulation of transforming growth factor…	extracellular matrix structural constituent [GO:0005201]; protein binding [GO:0005515]; extracellular matrix constituent conferring elasticity [GO:0030023]; identical protein binding [GO:0042802]; integrin binding involved in cell-matrix adhesion [GO:0098640]	collagen-containing extracellular matrix [GO:0062023]; extracellular region [GO:0005576]; extracellular space [GO:0005615]; extracellular exosome [GO:0070062]; collagen trimer [GO:0005581]; integrin alpha4-beta1 complex [GO:0034668]; EMILIN complex [GO:1990971]
Nafisa_PRO2	EMILIN-1	EMILIN1	Q9Y6C2	Q9Y6C2	4.4582	-0.0936	XT NP A	2023ms1276	aortic valve morphogenesis [GO:0003180]; cell adhesion [GO:0007155]; cell-matrix adhesion [GO:0007160]; positive regulation of gene expression [GO:0010628]; negative regulation of gene expression [GO:0010629]; positive regulation of cell-substrate adhesion [GO:0010811]; cell migration [GO:0016477]; negative regulation of angiogenesis [GO:0016525]; negative regulation of transforming growth factor…	extracellular matrix structural constituent [GO:0005201]; protein binding [GO:0005515]; extracellular matrix constituent conferring elasticity [GO:0030023]; identical protein binding [GO:0042802]; integrin binding involved in cell-matrix adhesion [GO:0098640]	collagen-containing extracellular matrix [GO:0062023]; extracellular region [GO:0005576]; extracellular space [GO:0005615]; extracellular exosome [GO:0070062]; collagen trimer [GO:0005581]; integrin alpha4-beta1 complex [GO:0034668]; EMILIN complex [GO:1990971]
Nafisa_PRO1	EMILIN-1	EMILIN1	Q9Y6C2	Q9Y6C2	4.4265	-0.1208	XT NP A	2023ms1276	aortic valve morphogenesis [GO:0003180]; cell adhesion [GO:0007155]; cell-matrix adhesion [GO:0007160]; positive regulation of gene expression [GO:0010628]; negative regulation of gene expression [GO:0010629]; positive regulation of cell-substrate adhesion [GO:0010811]; cell migration [GO:0016477]; negative regulation of angiogenesis [GO:0016525]; negative regulation of transforming growth factor…	extracellular matrix structural constituent [GO:0005201]; protein binding [GO:0005515]; extracellular matrix constituent conferring elasticity [GO:0030023]; identical protein binding [GO:0042802]; integrin binding involved in cell-matrix adhesion [GO:0098640]	collagen-containing extracellular matrix [GO:0062023]; extracellular region [GO:0005576]; extracellular space [GO:0005615]; extracellular exosome [GO:0070062]; collagen trimer [GO:0005581]; integrin alpha4-beta1 complex [GO:0034668]; EMILIN complex [GO:1990971]
Nafisa_SEN7	Isoform of Q9H0R5, Isoform 2 of Guanylate-binding protein 3	GBP3	Q9H0R5	Q9H0R5-4	4.8424	0.2296	XT NP B	2023ms1276	NA	NA	NA
Nafisa_SEN6	Isoform of Q9H0R5, Isoform 2 of Guanylate-binding protein 3	GBP3	Q9H0R5	Q9H0R5-4	4.8804	0.2533	XT NP B	2023ms1276	NA	NA	NA
Nafisa_SEN5	Isoform of Q9H0R5, Isoform 2 of Guanylate-binding protein 3	GBP3	Q9H0R5	Q9H0R5-4	4.8099	0.1568	XT NP B	2023ms1276	NA	NA	NA
Nafisa_SEN4	Isoform of Q9H0R5, Isoform 2 of Guanylate-binding protein 3	GBP3	Q9H0R5	Q9H0R5-4	4.9089	0.2886	XT NP B	2023ms1276	NA	NA	NA
Nafisa_SEN3	Isoform of Q9H0R5, Isoform 2 of Guanylate-binding protein 3	GBP3	Q9H0R5	Q9H0R5-4	4.8241	0.2045	XT NP B	2023ms1276	NA	NA	NA
Nafisa_SEN2	Isoform of Q9H0R5, Isoform 2 of Guanylate-binding protein 3	GBP3	Q9H0R5	Q9H0R5-4	5.007	0.374	XT NP B	2023ms1276	NA	NA	NA
Nafisa_SEN1	Isoform of Q9H0R5, Isoform 2 of Guanylate-binding protein 3	GBP3	Q9H0R5	Q9H0R5-4	4.723	0.1053	XT NP B	2023ms1276	NA	NA	NA
Nafisa_PRO7	Isoform of Q9H0R5, Isoform 2 of Guanylate-binding protein 3	GBP3	Q9H0R5	Q9H0R5-4	4.8047	0.2498	XT NP B	2023ms1276	NA	NA	NA
Nafisa_PRO6	Isoform of Q9H0R5, Isoform 2 of Guanylate-binding protein 3	GBP3	Q9H0R5	Q9H0R5-4	4.9093	0.3643	XT NP B	2023ms1276	NA	NA	NA
Nafisa_PRO5	Isoform of Q9H0R5, Isoform 2 of Guanylate-binding protein 3	GBP3	Q9H0R5	Q9H0R5-4	4.7876	0.2504	XT NP B	2023ms1276	NA	NA	NA
Nafisa_PRO4	Isoform of Q9H0R5, Isoform 2 of Guanylate-binding protein 3	GBP3	Q9H0R5	Q9H0R5-4	4.9374	0.3652	XT NP B	2023ms1276	NA	NA	NA
Nafisa_PRO3	Isoform of Q9H0R5, Isoform 2 of Guanylate-binding protein 3	GBP3	Q9H0R5	Q9H0R5-4	5.0517	0.4811	XT NP B	2023ms1276	NA	NA	NA
Nafisa_PRO2	Isoform of Q9H0R5, Isoform 2 of Guanylate-binding protein 3	GBP3	Q9H0R5	Q9H0R5-4	4.8371	0.2853	XT NP B	2023ms1276	NA	NA	NA
Nafisa_PRO1	Isoform of Q9H0R5, Isoform 2 of Guanylate-binding protein 3	GBP3	Q9H0R5	Q9H0R5-4	4.8356	0.2884	XT NP B	2023ms1276	NA	NA	NA
Nafisa_SEN7	Sclerostin	SOST	Q9BQB4	Q9BG79	3.7177	-0.8951	XT NP A	2023ms1276	NA	NA	NA
Nafisa_SEN6	Sclerostin	SOST	Q9BQB4	Q9BG79	3.816	-0.811	XT NP A	2023ms1276	NA	NA	NA
Nafisa_SEN5	Sclerostin	SOST	Q9BQB4	Q9BG79	3.4741	-1.179	XT NP A	2023ms1276	NA	NA	NA
Nafisa_SEN3	Sclerostin	SOST	Q9BQB4	Q9BG79	3.8258	-0.7939	XT NP A	2023ms1276	NA	NA	NA
Nafisa_SEN2	Sclerostin	SOST	Q9BQB4	Q9BG79	3.8579	-0.775	XT NP A	2023ms1276	NA	NA	NA
Nafisa_SEN1	Sclerostin	SOST	Q9BQB4	Q9BG79	3.6134	-1.0043	XT NP A	2023ms1276	NA	NA	NA
Nafisa_PRO7	Sclerostin	SOST	Q9BQB4	Q9BG79	4.1474	-0.4075	XT NP A	2023ms1276	NA	NA	NA
Nafisa_PRO6	Sclerostin	SOST	Q9BQB4	Q9BG79	4.0235	-0.5215	XT NP A	2023ms1276	NA	NA	NA
Nafisa_PRO5	Sclerostin	SOST	Q9BQB4	Q9BG79	4.0773	-0.4599	XT NP A	2023ms1276	NA	NA	NA
Nafisa_PRO4	Sclerostin	SOST	Q9BQB4	Q9BG79	4.1995	-0.3727	XT NP A	2023ms1276	NA	NA	NA
Nafisa_PRO3	Sclerostin	SOST	Q9BQB4	Q9BG79	4.4259	-0.1446	XT NP A	2023ms1276	NA	NA	NA
Nafisa_PRO2	Sclerostin	SOST	Q9BQB4	Q9BG79	4.0973	-0.4544	XT NP A	2023ms1276	NA	NA	NA
Nafisa_PRO1	Sclerostin	SOST	Q9BQB4	Q9BG79	4.1593	-0.3879	XT NP A	2023ms1276	NA	NA	NA
Nafisa_SEN7	Phosphoinositide 5-phosphatase;Phosphoinositide 5-phosphatase	OCRL;OCRL	NA	A0A3Q1N3L2;F1MBY5	4.108	-0.5047	XT NP B	2023ms1276	;	;	;
Nafisa_SEN6	Phosphoinositide 5-phosphatase;Phosphoinositide 5-phosphatase	OCRL;OCRL	NA	A0A3Q1N3L2;F1MBY5	3.9194	-0.7076	XT NP B	2023ms1276	;	;	;
Nafisa_SEN5	Phosphoinositide 5-phosphatase;Phosphoinositide 5-phosphatase	OCRL;OCRL	NA	A0A3Q1N3L2;F1MBY5	4.0827	-0.5704	XT NP B	2023ms1276	;	;	;
Nafisa_SEN4	Phosphoinositide 5-phosphatase;Phosphoinositide 5-phosphatase	OCRL;OCRL	NA	A0A3Q1N3L2;F1MBY5	4.2595	-0.3608	XT NP B	2023ms1276	;	;	;
Nafisa_SEN3	Phosphoinositide 5-phosphatase;Phosphoinositide 5-phosphatase	OCRL;OCRL	NA	A0A3Q1N3L2;F1MBY5	4.2307	-0.389	XT NP B	2023ms1276	;	;	;
Nafisa_SEN2	Phosphoinositide 5-phosphatase;Phosphoinositide 5-phosphatase	OCRL;OCRL	NA	A0A3Q1N3L2;F1MBY5	4.0493	-0.5837	XT NP B	2023ms1276	;	;	;
Nafisa_SEN1	Phosphoinositide 5-phosphatase;Phosphoinositide 5-phosphatase	OCRL;OCRL	NA	A0A3Q1N3L2;F1MBY5	4.1511	-0.4666	XT NP B	2023ms1276	;	;	;
Nafisa_PRO7	Phosphoinositide 5-phosphatase;Phosphoinositide 5-phosphatase	OCRL;OCRL	NA	A0A3Q1N3L2;F1MBY5	4.1639	-0.3909	XT NP B	2023ms1276	;	;	;
Nafisa_PRO6	Phosphoinositide 5-phosphatase;Phosphoinositide 5-phosphatase	OCRL;OCRL	NA	A0A3Q1N3L2;F1MBY5	4.2979	-0.2471	XT NP B	2023ms1276	;	;	;
Nafisa_PRO5	Phosphoinositide 5-phosphatase;Phosphoinositide 5-phosphatase	OCRL;OCRL	NA	A0A3Q1N3L2;F1MBY5	4.2252	-0.312	XT NP B	2023ms1276	;	;	;
Nafisa_PRO4	Phosphoinositide 5-phosphatase;Phosphoinositide 5-phosphatase	OCRL;OCRL	NA	A0A3Q1N3L2;F1MBY5	4.1835	-0.3888	XT NP B	2023ms1276	;	;	;
Nafisa_PRO3	Phosphoinositide 5-phosphatase;Phosphoinositide 5-phosphatase	OCRL;OCRL	NA	A0A3Q1N3L2;F1MBY5	4.082	-0.4885	XT NP B	2023ms1276	;	;	;
Nafisa_PRO2	Phosphoinositide 5-phosphatase;Phosphoinositide 5-phosphatase	OCRL;OCRL	NA	A0A3Q1N3L2;F1MBY5	4.2352	-0.3166	XT NP B	2023ms1276	;	;	;
Nafisa_PRO1	Phosphoinositide 5-phosphatase;Phosphoinositide 5-phosphatase	OCRL;OCRL	NA	A0A3Q1N3L2;F1MBY5	4.1284	-0.4189	XT NP B	2023ms1276	;	;	;
Nafisa_SEN7	Isoform of Q96AE4, Isoform 2 of Far upstream element-binding protein 1	FUBP1	B4DT31	Q96AE4-2	4.7594	0.1467	XT NP B	2023ms1276	NA	NA	NA
Nafisa_SEN6	Isoform of Q96AE4, Isoform 2 of Far upstream element-binding protein 1	FUBP1	B4DT31	Q96AE4-2	4.7844	0.1573	XT NP B	2023ms1276	NA	NA	NA
Nafisa_SEN5	Isoform of Q96AE4, Isoform 2 of Far upstream element-binding protein 1	FUBP1	B4DT31	Q96AE4-2	4.8782	0.2251	XT NP B	2023ms1276	NA	NA	NA
Nafisa_SEN4	Isoform of Q96AE4, Isoform 2 of Far upstream element-binding protein 1	FUBP1	B4DT31	Q96AE4-2	4.7626	0.1422	XT NP B	2023ms1276	NA	NA	NA
Nafisa_SEN3	Isoform of Q96AE4, Isoform 2 of Far upstream element-binding protein 1	FUBP1	B4DT31	Q96AE4-2	4.8552	0.2355	XT NP B	2023ms1276	NA	NA	NA
Nafisa_SEN2	Isoform of Q96AE4, Isoform 2 of Far upstream element-binding protein 1	FUBP1	B4DT31	Q96AE4-2	4.8478	0.2149	XT NP B	2023ms1276	NA	NA	NA
Nafisa_SEN1	Isoform of Q96AE4, Isoform 2 of Far upstream element-binding protein 1	FUBP1	B4DT31	Q96AE4-2	4.8882	0.2705	XT NP B	2023ms1276	NA	NA	NA
Nafisa_PRO7	Isoform of Q96AE4, Isoform 2 of Far upstream element-binding protein 1	FUBP1	B4DT31	Q96AE4-2	3.6779	-0.877	XT NP B	2023ms1276	NA	NA	NA
Nafisa_PRO6	Isoform of Q96AE4, Isoform 2 of Far upstream element-binding protein 1	FUBP1	B4DT31	Q96AE4-2	4.0508	-0.4942	XT NP B	2023ms1276	NA	NA	NA
Nafisa_PRO5	Isoform of Q96AE4, Isoform 2 of Far upstream element-binding protein 1	FUBP1	B4DT31	Q96AE4-2	4.1503	-0.3869	XT NP B	2023ms1276	NA	NA	NA
Nafisa_PRO4	Isoform of Q96AE4, Isoform 2 of Far upstream element-binding protein 1	FUBP1	B4DT31	Q96AE4-2	4.0928	-0.4795	XT NP B	2023ms1276	NA	NA	NA
Nafisa_PRO3	Isoform of Q96AE4, Isoform 2 of Far upstream element-binding protein 1	FUBP1	B4DT31	Q96AE4-2	3.9752	-0.5954	XT NP B	2023ms1276	NA	NA	NA
Nafisa_PRO2	Isoform of Q96AE4, Isoform 2 of Far upstream element-binding protein 1	FUBP1	B4DT31	Q96AE4-2	4.1103	-0.4415	XT NP B	2023ms1276	NA	NA	NA
Nafisa_PRO1	Isoform of Q96AE4, Isoform 2 of Far upstream element-binding protein 1	FUBP1	B4DT31	Q96AE4-2	3.9732	-0.5741	XT NP B	2023ms1276	NA	NA	NA
Nafisa_SEN7	NAD kinase 2, mitochondrial;NAD kinase 2, mitochondrial	NADK2;NADK2	NA	A0A3Q1LR42;A0A3Q1MUI7	4.3204	-0.2924	XT NP B	2023ms1276	;	;	;
Nafisa_SEN6	NAD kinase 2, mitochondrial;NAD kinase 2, mitochondrial	NADK2;NADK2	NA	A0A3Q1LR42;A0A3Q1MUI7	4.2808	-0.3463	XT NP B	2023ms1276	;	;	;
Nafisa_SEN5	NAD kinase 2, mitochondrial;NAD kinase 2, mitochondrial	NADK2;NADK2	NA	A0A3Q1LR42;A0A3Q1MUI7	4.2296	-0.4235	XT NP B	2023ms1276	;	;	;
Nafisa_SEN4	NAD kinase 2, mitochondrial;NAD kinase 2, mitochondrial	NADK2;NADK2	NA	A0A3Q1LR42;A0A3Q1MUI7	4.4042	-0.2162	XT NP B	2023ms1276	;	;	;
Nafisa_SEN3	NAD kinase 2, mitochondrial;NAD kinase 2, mitochondrial	NADK2;NADK2	NA	A0A3Q1LR42;A0A3Q1MUI7	4.3657	-0.2539	XT NP B	2023ms1276	;	;	;
Nafisa_SEN2	NAD kinase 2, mitochondrial;NAD kinase 2, mitochondrial	NADK2;NADK2	NA	A0A3Q1LR42;A0A3Q1MUI7	4.3135	-0.3194	XT NP B	2023ms1276	;	;	;
Nafisa_SEN1	NAD kinase 2, mitochondrial;NAD kinase 2, mitochondrial	NADK2;NADK2	NA	A0A3Q1LR42;A0A3Q1MUI7	4.277	-0.3407	XT NP B	2023ms1276	;	;	;
Nafisa_PRO7	NAD kinase 2, mitochondrial;NAD kinase 2, mitochondrial	NADK2;NADK2	NA	A0A3Q1LR42;A0A3Q1MUI7	4.4149	-0.14	XT NP B	2023ms1276	;	;	;
Nafisa_PRO6	NAD kinase 2, mitochondrial;NAD kinase 2, mitochondrial	NADK2;NADK2	NA	A0A3Q1LR42;A0A3Q1MUI7	4.3436	-0.2015	XT NP B	2023ms1276	;	;	;
Nafisa_PRO5	NAD kinase 2, mitochondrial;NAD kinase 2, mitochondrial	NADK2;NADK2	NA	A0A3Q1LR42;A0A3Q1MUI7	4.2819	-0.2553	XT NP B	2023ms1276	;	;	;
Nafisa_PRO4	NAD kinase 2, mitochondrial;NAD kinase 2, mitochondrial	NADK2;NADK2	NA	A0A3Q1LR42;A0A3Q1MUI7	4.2994	-0.2728	XT NP B	2023ms1276	;	;	;
Nafisa_PRO3	NAD kinase 2, mitochondrial;NAD kinase 2, mitochondrial	NADK2;NADK2	NA	A0A3Q1LR42;A0A3Q1MUI7	4.3826	-0.1879	XT NP B	2023ms1276	;	;	;
Nafisa_PRO2	NAD kinase 2, mitochondrial;NAD kinase 2, mitochondrial	NADK2;NADK2	NA	A0A3Q1LR42;A0A3Q1MUI7	4.3923	-0.1594	XT NP B	2023ms1276	;	;	;
Nafisa_PRO1	NAD kinase 2, mitochondrial;NAD kinase 2, mitochondrial	NADK2;NADK2	NA	A0A3Q1LR42;A0A3Q1MUI7	4.3493	-0.198	XT NP B	2023ms1276	;	;	;
Nafisa_SEN7	POTE ankyrin domain family member J	POTEJ	P0CG39	P0CG39	5.0104	0.3977	XT NP B	2023ms1276	retina homeostasis [GO:0001895]	NA	extracellular space [GO:0005615]; extracellular exosome [GO:0070062]
Nafisa_SEN6	POTE ankyrin domain family member J	POTEJ	P0CG39	P0CG39	4.8915	0.2644	XT NP B	2023ms1276	retina homeostasis [GO:0001895]	NA	extracellular space [GO:0005615]; extracellular exosome [GO:0070062]
Nafisa_SEN5	POTE ankyrin domain family member J	POTEJ	P0CG39	P0CG39	4.9816	0.3285	XT NP B	2023ms1276	retina homeostasis [GO:0001895]	NA	extracellular space [GO:0005615]; extracellular exosome [GO:0070062]
Nafisa_SEN4	POTE ankyrin domain family member J	POTEJ	P0CG39	P0CG39	4.9064	0.286	XT NP B	2023ms1276	retina homeostasis [GO:0001895]	NA	extracellular space [GO:0005615]; extracellular exosome [GO:0070062]
Nafisa_SEN3	POTE ankyrin domain family member J	POTEJ	P0CG39	P0CG39	4.9356	0.316	XT NP B	2023ms1276	retina homeostasis [GO:0001895]	NA	extracellular space [GO:0005615]; extracellular exosome [GO:0070062]
Nafisa_SEN2	POTE ankyrin domain family member J	POTEJ	P0CG39	P0CG39	4.9435	0.3106	XT NP B	2023ms1276	retina homeostasis [GO:0001895]	NA	extracellular space [GO:0005615]; extracellular exosome [GO:0070062]
Nafisa_SEN1	POTE ankyrin domain family member J	POTEJ	P0CG39	P0CG39	5.0913	0.4736	XT NP B	2023ms1276	retina homeostasis [GO:0001895]	NA	extracellular space [GO:0005615]; extracellular exosome [GO:0070062]
Nafisa_PRO7	POTE ankyrin domain family member J	POTEJ	P0CG39	P0CG39	4.8948	0.34	XT NP B	2023ms1276	retina homeostasis [GO:0001895]	NA	extracellular space [GO:0005615]; extracellular exosome [GO:0070062]
Nafisa_PRO6	POTE ankyrin domain family member J	POTEJ	P0CG39	P0CG39	4.9051	0.36	XT NP B	2023ms1276	retina homeostasis [GO:0001895]	NA	extracellular space [GO:0005615]; extracellular exosome [GO:0070062]
Nafisa_PRO5	POTE ankyrin domain family member J	POTEJ	P0CG39	P0CG39	4.7239	0.1867	XT NP B	2023ms1276	retina homeostasis [GO:0001895]	NA	extracellular space [GO:0005615]; extracellular exosome [GO:0070062]
Nafisa_PRO4	POTE ankyrin domain family member J	POTEJ	P0CG39	P0CG39	4.8104	0.2381	XT NP B	2023ms1276	retina homeostasis [GO:0001895]	NA	extracellular space [GO:0005615]; extracellular exosome [GO:0070062]
Nafisa_PRO3	POTE ankyrin domain family member J	POTEJ	P0CG39	P0CG39	4.4913	-0.0792	XT NP B	2023ms1276	retina homeostasis [GO:0001895]	NA	extracellular space [GO:0005615]; extracellular exosome [GO:0070062]
Nafisa_PRO2	POTE ankyrin domain family member J	POTEJ	P0CG39	P0CG39	4.6783	0.1265	XT NP B	2023ms1276	retina homeostasis [GO:0001895]	NA	extracellular space [GO:0005615]; extracellular exosome [GO:0070062]
Nafisa_PRO1	POTE ankyrin domain family member J	POTEJ	P0CG39	P0CG39	4.7251	0.1778	XT NP B	2023ms1276	retina homeostasis [GO:0001895]	NA	extracellular space [GO:0005615]; extracellular exosome [GO:0070062]
Nafisa_SEN7	Probable phospholipid-transporting ATPase IIB	ATP9B	O43861	A1A4J6	3.5613	-1.0514	XT NP A	2023ms1276	NA	NA	NA
Nafisa_SEN6	Probable phospholipid-transporting ATPase IIB	ATP9B	O43861	A1A4J6	3.6145	-1.0126	XT NP A	2023ms1276	NA	NA	NA
Nafisa_SEN5	Probable phospholipid-transporting ATPase IIB	ATP9B	O43861	A1A4J6	3.5861	-1.067	XT NP A	2023ms1276	NA	NA	NA
Nafisa_SEN4	Probable phospholipid-transporting ATPase IIB	ATP9B	O43861	A1A4J6	3.5896	-1.0307	XT NP A	2023ms1276	NA	NA	NA
Nafisa_SEN3	Probable phospholipid-transporting ATPase IIB	ATP9B	O43861	A1A4J6	3.5832	-1.0365	XT NP A	2023ms1276	NA	NA	NA
Nafisa_SEN2	Probable phospholipid-transporting ATPase IIB	ATP9B	O43861	A1A4J6	3.4884	-1.1445	XT NP A	2023ms1276	NA	NA	NA
Nafisa_SEN1	Probable phospholipid-transporting ATPase IIB	ATP9B	O43861	A1A4J6	3.5138	-1.104	XT NP A	2023ms1276	NA	NA	NA
Nafisa_PRO6	Probable phospholipid-transporting ATPase IIB	ATP9B	O43861	A1A4J6	3.3216	-1.2234	XT NP A	2023ms1276	NA	NA	NA
Nafisa_SEN7	N-acetylgalactosamine-6-sulfatase	GALNS	P34059	P34059	3.9426	-0.6702	XT NP A	2023ms1276	NA	N-acetylgalactosamine-4-sulfatase activity [GO:0003943]; sulfuric ester hydrolase activity [GO:0008484]; N-acetylgalactosamine-6-sulfatase activity [GO:0043890]; metal ion binding [GO:0046872]; arylsulfatase activity [GO:0004065]	extracellular region [GO:0005576]; azurophil granule lumen [GO:0035578]; lysosomal lumen [GO:0043202]; extracellular exosome [GO:0070062]
Nafisa_SEN6	N-acetylgalactosamine-6-sulfatase	GALNS	P34059	P34059	3.9084	-0.7187	XT NP A	2023ms1276	NA	N-acetylgalactosamine-4-sulfatase activity [GO:0003943]; sulfuric ester hydrolase activity [GO:0008484]; N-acetylgalactosamine-6-sulfatase activity [GO:0043890]; metal ion binding [GO:0046872]; arylsulfatase activity [GO:0004065]	extracellular region [GO:0005576]; azurophil granule lumen [GO:0035578]; lysosomal lumen [GO:0043202]; extracellular exosome [GO:0070062]
Nafisa_SEN5	N-acetylgalactosamine-6-sulfatase	GALNS	P34059	P34059	4.0248	-0.6283	XT NP A	2023ms1276	NA	N-acetylgalactosamine-4-sulfatase activity [GO:0003943]; sulfuric ester hydrolase activity [GO:0008484]; N-acetylgalactosamine-6-sulfatase activity [GO:0043890]; metal ion binding [GO:0046872]; arylsulfatase activity [GO:0004065]	extracellular region [GO:0005576]; azurophil granule lumen [GO:0035578]; lysosomal lumen [GO:0043202]; extracellular exosome [GO:0070062]
Nafisa_SEN4	N-acetylgalactosamine-6-sulfatase	GALNS	P34059	P34059	3.8315	-0.7888	XT NP A	2023ms1276	NA	N-acetylgalactosamine-4-sulfatase activity [GO:0003943]; sulfuric ester hydrolase activity [GO:0008484]; N-acetylgalactosamine-6-sulfatase activity [GO:0043890]; metal ion binding [GO:0046872]; arylsulfatase activity [GO:0004065]	extracellular region [GO:0005576]; azurophil granule lumen [GO:0035578]; lysosomal lumen [GO:0043202]; extracellular exosome [GO:0070062]
Nafisa_SEN3	N-acetylgalactosamine-6-sulfatase	GALNS	P34059	P34059	3.7543	-0.8653	XT NP A	2023ms1276	NA	N-acetylgalactosamine-4-sulfatase activity [GO:0003943]; sulfuric ester hydrolase activity [GO:0008484]; N-acetylgalactosamine-6-sulfatase activity [GO:0043890]; metal ion binding [GO:0046872]; arylsulfatase activity [GO:0004065]	extracellular region [GO:0005576]; azurophil granule lumen [GO:0035578]; lysosomal lumen [GO:0043202]; extracellular exosome [GO:0070062]
Nafisa_SEN2	N-acetylgalactosamine-6-sulfatase	GALNS	P34059	P34059	4.1023	-0.5307	XT NP A	2023ms1276	NA	N-acetylgalactosamine-4-sulfatase activity [GO:0003943]; sulfuric ester hydrolase activity [GO:0008484]; N-acetylgalactosamine-6-sulfatase activity [GO:0043890]; metal ion binding [GO:0046872]; arylsulfatase activity [GO:0004065]	extracellular region [GO:0005576]; azurophil granule lumen [GO:0035578]; lysosomal lumen [GO:0043202]; extracellular exosome [GO:0070062]
Nafisa_SEN1	N-acetylgalactosamine-6-sulfatase	GALNS	P34059	P34059	4.0879	-0.5298	XT NP A	2023ms1276	NA	N-acetylgalactosamine-4-sulfatase activity [GO:0003943]; sulfuric ester hydrolase activity [GO:0008484]; N-acetylgalactosamine-6-sulfatase activity [GO:0043890]; metal ion binding [GO:0046872]; arylsulfatase activity [GO:0004065]	extracellular region [GO:0005576]; azurophil granule lumen [GO:0035578]; lysosomal lumen [GO:0043202]; extracellular exosome [GO:0070062]
Nafisa_PRO1	N-acetylgalactosamine-6-sulfatase	GALNS	P34059	P34059	3.7346	-0.8126	XT NP A	2023ms1276	NA	N-acetylgalactosamine-4-sulfatase activity [GO:0003943]; sulfuric ester hydrolase activity [GO:0008484]; N-acetylgalactosamine-6-sulfatase activity [GO:0043890]; metal ion binding [GO:0046872]; arylsulfatase activity [GO:0004065]	extracellular region [GO:0005576]; azurophil granule lumen [GO:0035578]; lysosomal lumen [GO:0043202]; extracellular exosome [GO:0070062]
Nafisa_SEN7	Isoform of P18887, DNA repair protein XRCC1	XRCC1	B2RCY5	F5H8D7	4.1763	-0.4364	XT NP A	2023ms1276	NA	NA	NA
Nafisa_SEN6	Isoform of P18887, DNA repair protein XRCC1	XRCC1	B2RCY5	F5H8D7	4.0269	-0.6002	XT NP A	2023ms1276	NA	NA	NA
Nafisa_SEN5	Isoform of P18887, DNA repair protein XRCC1	XRCC1	B2RCY5	F5H8D7	4.2281	-0.425	XT NP A	2023ms1276	NA	NA	NA
Nafisa_SEN4	Isoform of P18887, DNA repair protein XRCC1	XRCC1	B2RCY5	F5H8D7	4.1302	-0.4902	XT NP A	2023ms1276	NA	NA	NA
Nafisa_SEN3	Isoform of P18887, DNA repair protein XRCC1	XRCC1	B2RCY5	F5H8D7	3.9726	-0.647	XT NP A	2023ms1276	NA	NA	NA
Nafisa_SEN2	Isoform of P18887, DNA repair protein XRCC1	XRCC1	B2RCY5	F5H8D7	4.1896	-0.4433	XT NP A	2023ms1276	NA	NA	NA
Nafisa_SEN1	Isoform of P18887, DNA repair protein XRCC1	XRCC1	B2RCY5	F5H8D7	4.0142	-0.6035	XT NP A	2023ms1276	NA	NA	NA
Nafisa_PRO6	Isoform of P18887, DNA repair protein XRCC1	XRCC1	B2RCY5	F5H8D7	3.9557	-0.5894	XT NP A	2023ms1276	NA	NA	NA
Nafisa_PRO4	Isoform of P18887, DNA repair protein XRCC1	XRCC1	B2RCY5	F5H8D7	3.6117	-0.9605	XT NP A	2023ms1276	NA	NA	NA
Nafisa_PRO3	Isoform of P18887, DNA repair protein XRCC1	XRCC1	B2RCY5	F5H8D7	3.412	-1.1586	XT NP A	2023ms1276	NA	NA	NA
Nafisa_SEN7	Platelet-derived growth factor receptor beta	PDGFRB	P09619	P09619	5.6271	1.0143	XT NP B	2023ms1276	glycosaminoglycan biosynthetic process [GO:0006024]; signal transduction [GO:0007165]; G protein-coupled receptor signaling pathway [GO:0007186]; aging [GO:0007568]; positive regulation of cell population proliferation [GO:0008284]; male gonad development [GO:0008584]; response to toxic substance [GO:0009636]; positive regulation of phospholipase C activity [GO:0010863]; positive regulation of ph…	protein tyrosine kinase activity [GO:0004713]; platelet activating factor receptor activity [GO:0004992]; platelet-derived growth factor-activated receptor activity [GO:0005017]; platelet-derived growth factor beta-receptor activity [GO:0005019]; signaling receptor binding [GO:0005102]; platelet-derived growth factor receptor binding [GO:0005161]; protein binding [GO:0005515]; ATP binding [GO:000…	nucleus [GO:0005634]; cytoplasm [GO:0005737]; Golgi apparatus [GO:0005794]; plasma membrane [GO:0005886]; focal adhesion [GO:0005925]; cell surface [GO:0009986]; membrane [GO:0016020]; apical plasma membrane [GO:0016324]; intrinsic component of plasma membrane [GO:0031226]; cytoplasmic vesicle [GO:0031410]; lysosomal lumen [GO:0043202]; intracellular membrane-bounded organelle [GO:0043231]; integ…
Nafisa_SEN6	Platelet-derived growth factor receptor beta	PDGFRB	P09619	P09619	5.5891	0.962	XT NP B	2023ms1276	glycosaminoglycan biosynthetic process [GO:0006024]; signal transduction [GO:0007165]; G protein-coupled receptor signaling pathway [GO:0007186]; aging [GO:0007568]; positive regulation of cell population proliferation [GO:0008284]; male gonad development [GO:0008584]; response to toxic substance [GO:0009636]; positive regulation of phospholipase C activity [GO:0010863]; positive regulation of ph…	protein tyrosine kinase activity [GO:0004713]; platelet activating factor receptor activity [GO:0004992]; platelet-derived growth factor-activated receptor activity [GO:0005017]; platelet-derived growth factor beta-receptor activity [GO:0005019]; signaling receptor binding [GO:0005102]; platelet-derived growth factor receptor binding [GO:0005161]; protein binding [GO:0005515]; ATP binding [GO:000…	nucleus [GO:0005634]; cytoplasm [GO:0005737]; Golgi apparatus [GO:0005794]; plasma membrane [GO:0005886]; focal adhesion [GO:0005925]; cell surface [GO:0009986]; membrane [GO:0016020]; apical plasma membrane [GO:0016324]; intrinsic component of plasma membrane [GO:0031226]; cytoplasmic vesicle [GO:0031410]; lysosomal lumen [GO:0043202]; intracellular membrane-bounded organelle [GO:0043231]; integ…
Nafisa_SEN5	Platelet-derived growth factor receptor beta	PDGFRB	P09619	P09619	5.5937	0.9406	XT NP B	2023ms1276	glycosaminoglycan biosynthetic process [GO:0006024]; signal transduction [GO:0007165]; G protein-coupled receptor signaling pathway [GO:0007186]; aging [GO:0007568]; positive regulation of cell population proliferation [GO:0008284]; male gonad development [GO:0008584]; response to toxic substance [GO:0009636]; positive regulation of phospholipase C activity [GO:0010863]; positive regulation of ph…	protein tyrosine kinase activity [GO:0004713]; platelet activating factor receptor activity [GO:0004992]; platelet-derived growth factor-activated receptor activity [GO:0005017]; platelet-derived growth factor beta-receptor activity [GO:0005019]; signaling receptor binding [GO:0005102]; platelet-derived growth factor receptor binding [GO:0005161]; protein binding [GO:0005515]; ATP binding [GO:000…	nucleus [GO:0005634]; cytoplasm [GO:0005737]; Golgi apparatus [GO:0005794]; plasma membrane [GO:0005886]; focal adhesion [GO:0005925]; cell surface [GO:0009986]; membrane [GO:0016020]; apical plasma membrane [GO:0016324]; intrinsic component of plasma membrane [GO:0031226]; cytoplasmic vesicle [GO:0031410]; lysosomal lumen [GO:0043202]; intracellular membrane-bounded organelle [GO:0043231]; integ…
Nafisa_SEN4	Platelet-derived growth factor receptor beta	PDGFRB	P09619	P09619	5.6095	0.9892	XT NP B	2023ms1276	glycosaminoglycan biosynthetic process [GO:0006024]; signal transduction [GO:0007165]; G protein-coupled receptor signaling pathway [GO:0007186]; aging [GO:0007568]; positive regulation of cell population proliferation [GO:0008284]; male gonad development [GO:0008584]; response to toxic substance [GO:0009636]; positive regulation of phospholipase C activity [GO:0010863]; positive regulation of ph…	protein tyrosine kinase activity [GO:0004713]; platelet activating factor receptor activity [GO:0004992]; platelet-derived growth factor-activated receptor activity [GO:0005017]; platelet-derived growth factor beta-receptor activity [GO:0005019]; signaling receptor binding [GO:0005102]; platelet-derived growth factor receptor binding [GO:0005161]; protein binding [GO:0005515]; ATP binding [GO:000…	nucleus [GO:0005634]; cytoplasm [GO:0005737]; Golgi apparatus [GO:0005794]; plasma membrane [GO:0005886]; focal adhesion [GO:0005925]; cell surface [GO:0009986]; membrane [GO:0016020]; apical plasma membrane [GO:0016324]; intrinsic component of plasma membrane [GO:0031226]; cytoplasmic vesicle [GO:0031410]; lysosomal lumen [GO:0043202]; intracellular membrane-bounded organelle [GO:0043231]; integ…
Nafisa_SEN3	Platelet-derived growth factor receptor beta	PDGFRB	P09619	P09619	5.5966	0.977	XT NP B	2023ms1276	glycosaminoglycan biosynthetic process [GO:0006024]; signal transduction [GO:0007165]; G protein-coupled receptor signaling pathway [GO:0007186]; aging [GO:0007568]; positive regulation of cell population proliferation [GO:0008284]; male gonad development [GO:0008584]; response to toxic substance [GO:0009636]; positive regulation of phospholipase C activity [GO:0010863]; positive regulation of ph…	protein tyrosine kinase activity [GO:0004713]; platelet activating factor receptor activity [GO:0004992]; platelet-derived growth factor-activated receptor activity [GO:0005017]; platelet-derived growth factor beta-receptor activity [GO:0005019]; signaling receptor binding [GO:0005102]; platelet-derived growth factor receptor binding [GO:0005161]; protein binding [GO:0005515]; ATP binding [GO:000…	nucleus [GO:0005634]; cytoplasm [GO:0005737]; Golgi apparatus [GO:0005794]; plasma membrane [GO:0005886]; focal adhesion [GO:0005925]; cell surface [GO:0009986]; membrane [GO:0016020]; apical plasma membrane [GO:0016324]; intrinsic component of plasma membrane [GO:0031226]; cytoplasmic vesicle [GO:0031410]; lysosomal lumen [GO:0043202]; intracellular membrane-bounded organelle [GO:0043231]; integ…
Nafisa_SEN2	Platelet-derived growth factor receptor beta	PDGFRB	P09619	P09619	5.5658	0.9329	XT NP B	2023ms1276	glycosaminoglycan biosynthetic process [GO:0006024]; signal transduction [GO:0007165]; G protein-coupled receptor signaling pathway [GO:0007186]; aging [GO:0007568]; positive regulation of cell population proliferation [GO:0008284]; male gonad development [GO:0008584]; response to toxic substance [GO:0009636]; positive regulation of phospholipase C activity [GO:0010863]; positive regulation of ph…	protein tyrosine kinase activity [GO:0004713]; platelet activating factor receptor activity [GO:0004992]; platelet-derived growth factor-activated receptor activity [GO:0005017]; platelet-derived growth factor beta-receptor activity [GO:0005019]; signaling receptor binding [GO:0005102]; platelet-derived growth factor receptor binding [GO:0005161]; protein binding [GO:0005515]; ATP binding [GO:000…	nucleus [GO:0005634]; cytoplasm [GO:0005737]; Golgi apparatus [GO:0005794]; plasma membrane [GO:0005886]; focal adhesion [GO:0005925]; cell surface [GO:0009986]; membrane [GO:0016020]; apical plasma membrane [GO:0016324]; intrinsic component of plasma membrane [GO:0031226]; cytoplasmic vesicle [GO:0031410]; lysosomal lumen [GO:0043202]; intracellular membrane-bounded organelle [GO:0043231]; integ…
Nafisa_SEN1	Platelet-derived growth factor receptor beta	PDGFRB	P09619	P09619	5.5467	0.929	XT NP B	2023ms1276	glycosaminoglycan biosynthetic process [GO:0006024]; signal transduction [GO:0007165]; G protein-coupled receptor signaling pathway [GO:0007186]; aging [GO:0007568]; positive regulation of cell population proliferation [GO:0008284]; male gonad development [GO:0008584]; response to toxic substance [GO:0009636]; positive regulation of phospholipase C activity [GO:0010863]; positive regulation of ph…	protein tyrosine kinase activity [GO:0004713]; platelet activating factor receptor activity [GO:0004992]; platelet-derived growth factor-activated receptor activity [GO:0005017]; platelet-derived growth factor beta-receptor activity [GO:0005019]; signaling receptor binding [GO:0005102]; platelet-derived growth factor receptor binding [GO:0005161]; protein binding [GO:0005515]; ATP binding [GO:000…	nucleus [GO:0005634]; cytoplasm [GO:0005737]; Golgi apparatus [GO:0005794]; plasma membrane [GO:0005886]; focal adhesion [GO:0005925]; cell surface [GO:0009986]; membrane [GO:0016020]; apical plasma membrane [GO:0016324]; intrinsic component of plasma membrane [GO:0031226]; cytoplasmic vesicle [GO:0031410]; lysosomal lumen [GO:0043202]; intracellular membrane-bounded organelle [GO:0043231]; integ…
Nafisa_PRO7	Platelet-derived growth factor receptor beta	PDGFRB	P09619	P09619	5.6269	1.072	XT NP B	2023ms1276	glycosaminoglycan biosynthetic process [GO:0006024]; signal transduction [GO:0007165]; G protein-coupled receptor signaling pathway [GO:0007186]; aging [GO:0007568]; positive regulation of cell population proliferation [GO:0008284]; male gonad development [GO:0008584]; response to toxic substance [GO:0009636]; positive regulation of phospholipase C activity [GO:0010863]; positive regulation of ph…	protein tyrosine kinase activity [GO:0004713]; platelet activating factor receptor activity [GO:0004992]; platelet-derived growth factor-activated receptor activity [GO:0005017]; platelet-derived growth factor beta-receptor activity [GO:0005019]; signaling receptor binding [GO:0005102]; platelet-derived growth factor receptor binding [GO:0005161]; protein binding [GO:0005515]; ATP binding [GO:000…	nucleus [GO:0005634]; cytoplasm [GO:0005737]; Golgi apparatus [GO:0005794]; plasma membrane [GO:0005886]; focal adhesion [GO:0005925]; cell surface [GO:0009986]; membrane [GO:0016020]; apical plasma membrane [GO:0016324]; intrinsic component of plasma membrane [GO:0031226]; cytoplasmic vesicle [GO:0031410]; lysosomal lumen [GO:0043202]; intracellular membrane-bounded organelle [GO:0043231]; integ…
Nafisa_PRO6	Platelet-derived growth factor receptor beta	PDGFRB	P09619	P09619	5.6562	1.1111	XT NP B	2023ms1276	glycosaminoglycan biosynthetic process [GO:0006024]; signal transduction [GO:0007165]; G protein-coupled receptor signaling pathway [GO:0007186]; aging [GO:0007568]; positive regulation of cell population proliferation [GO:0008284]; male gonad development [GO:0008584]; response to toxic substance [GO:0009636]; positive regulation of phospholipase C activity [GO:0010863]; positive regulation of ph…	protein tyrosine kinase activity [GO:0004713]; platelet activating factor receptor activity [GO:0004992]; platelet-derived growth factor-activated receptor activity [GO:0005017]; platelet-derived growth factor beta-receptor activity [GO:0005019]; signaling receptor binding [GO:0005102]; platelet-derived growth factor receptor binding [GO:0005161]; protein binding [GO:0005515]; ATP binding [GO:000…	nucleus [GO:0005634]; cytoplasm [GO:0005737]; Golgi apparatus [GO:0005794]; plasma membrane [GO:0005886]; focal adhesion [GO:0005925]; cell surface [GO:0009986]; membrane [GO:0016020]; apical plasma membrane [GO:0016324]; intrinsic component of plasma membrane [GO:0031226]; cytoplasmic vesicle [GO:0031410]; lysosomal lumen [GO:0043202]; intracellular membrane-bounded organelle [GO:0043231]; integ…
Nafisa_PRO5	Platelet-derived growth factor receptor beta	PDGFRB	P09619	P09619	5.6552	1.118	XT NP B	2023ms1276	glycosaminoglycan biosynthetic process [GO:0006024]; signal transduction [GO:0007165]; G protein-coupled receptor signaling pathway [GO:0007186]; aging [GO:0007568]; positive regulation of cell population proliferation [GO:0008284]; male gonad development [GO:0008584]; response to toxic substance [GO:0009636]; positive regulation of phospholipase C activity [GO:0010863]; positive regulation of ph…	protein tyrosine kinase activity [GO:0004713]; platelet activating factor receptor activity [GO:0004992]; platelet-derived growth factor-activated receptor activity [GO:0005017]; platelet-derived growth factor beta-receptor activity [GO:0005019]; signaling receptor binding [GO:0005102]; platelet-derived growth factor receptor binding [GO:0005161]; protein binding [GO:0005515]; ATP binding [GO:000…	nucleus [GO:0005634]; cytoplasm [GO:0005737]; Golgi apparatus [GO:0005794]; plasma membrane [GO:0005886]; focal adhesion [GO:0005925]; cell surface [GO:0009986]; membrane [GO:0016020]; apical plasma membrane [GO:0016324]; intrinsic component of plasma membrane [GO:0031226]; cytoplasmic vesicle [GO:0031410]; lysosomal lumen [GO:0043202]; intracellular membrane-bounded organelle [GO:0043231]; integ…
Nafisa_PRO4	Platelet-derived growth factor receptor beta	PDGFRB	P09619	P09619	5.669	1.0968	XT NP B	2023ms1276	glycosaminoglycan biosynthetic process [GO:0006024]; signal transduction [GO:0007165]; G protein-coupled receptor signaling pathway [GO:0007186]; aging [GO:0007568]; positive regulation of cell population proliferation [GO:0008284]; male gonad development [GO:0008584]; response to toxic substance [GO:0009636]; positive regulation of phospholipase C activity [GO:0010863]; positive regulation of ph…	protein tyrosine kinase activity [GO:0004713]; platelet activating factor receptor activity [GO:0004992]; platelet-derived growth factor-activated receptor activity [GO:0005017]; platelet-derived growth factor beta-receptor activity [GO:0005019]; signaling receptor binding [GO:0005102]; platelet-derived growth factor receptor binding [GO:0005161]; protein binding [GO:0005515]; ATP binding [GO:000…	nucleus [GO:0005634]; cytoplasm [GO:0005737]; Golgi apparatus [GO:0005794]; plasma membrane [GO:0005886]; focal adhesion [GO:0005925]; cell surface [GO:0009986]; membrane [GO:0016020]; apical plasma membrane [GO:0016324]; intrinsic component of plasma membrane [GO:0031226]; cytoplasmic vesicle [GO:0031410]; lysosomal lumen [GO:0043202]; intracellular membrane-bounded organelle [GO:0043231]; integ…
Nafisa_PRO3	Platelet-derived growth factor receptor beta	PDGFRB	P09619	P09619	5.6731	1.1026	XT NP B	2023ms1276	glycosaminoglycan biosynthetic process [GO:0006024]; signal transduction [GO:0007165]; G protein-coupled receptor signaling pathway [GO:0007186]; aging [GO:0007568]; positive regulation of cell population proliferation [GO:0008284]; male gonad development [GO:0008584]; response to toxic substance [GO:0009636]; positive regulation of phospholipase C activity [GO:0010863]; positive regulation of ph…	protein tyrosine kinase activity [GO:0004713]; platelet activating factor receptor activity [GO:0004992]; platelet-derived growth factor-activated receptor activity [GO:0005017]; platelet-derived growth factor beta-receptor activity [GO:0005019]; signaling receptor binding [GO:0005102]; platelet-derived growth factor receptor binding [GO:0005161]; protein binding [GO:0005515]; ATP binding [GO:000…	nucleus [GO:0005634]; cytoplasm [GO:0005737]; Golgi apparatus [GO:0005794]; plasma membrane [GO:0005886]; focal adhesion [GO:0005925]; cell surface [GO:0009986]; membrane [GO:0016020]; apical plasma membrane [GO:0016324]; intrinsic component of plasma membrane [GO:0031226]; cytoplasmic vesicle [GO:0031410]; lysosomal lumen [GO:0043202]; intracellular membrane-bounded organelle [GO:0043231]; integ…
Nafisa_PRO2	Platelet-derived growth factor receptor beta	PDGFRB	P09619	P09619	5.6654	1.1137	XT NP B	2023ms1276	glycosaminoglycan biosynthetic process [GO:0006024]; signal transduction [GO:0007165]; G protein-coupled receptor signaling pathway [GO:0007186]; aging [GO:0007568]; positive regulation of cell population proliferation [GO:0008284]; male gonad development [GO:0008584]; response to toxic substance [GO:0009636]; positive regulation of phospholipase C activity [GO:0010863]; positive regulation of ph…	protein tyrosine kinase activity [GO:0004713]; platelet activating factor receptor activity [GO:0004992]; platelet-derived growth factor-activated receptor activity [GO:0005017]; platelet-derived growth factor beta-receptor activity [GO:0005019]; signaling receptor binding [GO:0005102]; platelet-derived growth factor receptor binding [GO:0005161]; protein binding [GO:0005515]; ATP binding [GO:000…	nucleus [GO:0005634]; cytoplasm [GO:0005737]; Golgi apparatus [GO:0005794]; plasma membrane [GO:0005886]; focal adhesion [GO:0005925]; cell surface [GO:0009986]; membrane [GO:0016020]; apical plasma membrane [GO:0016324]; intrinsic component of plasma membrane [GO:0031226]; cytoplasmic vesicle [GO:0031410]; lysosomal lumen [GO:0043202]; intracellular membrane-bounded organelle [GO:0043231]; integ…
Nafisa_PRO1	Platelet-derived growth factor receptor beta	PDGFRB	P09619	P09619	5.6985	1.1513	XT NP B	2023ms1276	glycosaminoglycan biosynthetic process [GO:0006024]; signal transduction [GO:0007165]; G protein-coupled receptor signaling pathway [GO:0007186]; aging [GO:0007568]; positive regulation of cell population proliferation [GO:0008284]; male gonad development [GO:0008584]; response to toxic substance [GO:0009636]; positive regulation of phospholipase C activity [GO:0010863]; positive regulation of ph…	protein tyrosine kinase activity [GO:0004713]; platelet activating factor receptor activity [GO:0004992]; platelet-derived growth factor-activated receptor activity [GO:0005017]; platelet-derived growth factor beta-receptor activity [GO:0005019]; signaling receptor binding [GO:0005102]; platelet-derived growth factor receptor binding [GO:0005161]; protein binding [GO:0005515]; ATP binding [GO:000…	nucleus [GO:0005634]; cytoplasm [GO:0005737]; Golgi apparatus [GO:0005794]; plasma membrane [GO:0005886]; focal adhesion [GO:0005925]; cell surface [GO:0009986]; membrane [GO:0016020]; apical plasma membrane [GO:0016324]; intrinsic component of plasma membrane [GO:0031226]; cytoplasmic vesicle [GO:0031410]; lysosomal lumen [GO:0043202]; intracellular membrane-bounded organelle [GO:0043231]; integ…
Nafisa_SEN7	Gamma-interferon-inducible lysosomal thiol reductase	IFI30	A0A024R7N7	A6QPN6	4.5951	-0.0177	XT NP B	2023ms1276	NA	NA	NA
Nafisa_SEN6	Gamma-interferon-inducible lysosomal thiol reductase	IFI30	A0A024R7N7	A6QPN6	4.6098	-0.0173	XT NP B	2023ms1276	NA	NA	NA
Nafisa_SEN5	Gamma-interferon-inducible lysosomal thiol reductase	IFI30	A0A024R7N7	A6QPN6	4.6582	0.0051	XT NP B	2023ms1276	NA	NA	NA
Nafisa_SEN4	Gamma-interferon-inducible lysosomal thiol reductase	IFI30	A0A024R7N7	A6QPN6	4.6116	-0.0088	XT NP B	2023ms1276	NA	NA	NA
Nafisa_SEN3	Gamma-interferon-inducible lysosomal thiol reductase	IFI30	A0A024R7N7	A6QPN6	4.5524	-0.0672	XT NP B	2023ms1276	NA	NA	NA
Nafisa_SEN2	Gamma-interferon-inducible lysosomal thiol reductase	IFI30	A0A024R7N7	A6QPN6	4.6013	-0.0316	XT NP B	2023ms1276	NA	NA	NA
Nafisa_SEN1	Gamma-interferon-inducible lysosomal thiol reductase	IFI30	A0A024R7N7	A6QPN6	4.5854	-0.0324	XT NP B	2023ms1276	NA	NA	NA
Nafisa_PRO7	Gamma-interferon-inducible lysosomal thiol reductase	IFI30	A0A024R7N7	A6QPN6	4.5432	-0.0117	XT NP B	2023ms1276	NA	NA	NA
Nafisa_PRO6	Gamma-interferon-inducible lysosomal thiol reductase	IFI30	A0A024R7N7	A6QPN6	4.6112	0.0661	XT NP B	2023ms1276	NA	NA	NA
Nafisa_PRO5	Gamma-interferon-inducible lysosomal thiol reductase	IFI30	A0A024R7N7	A6QPN6	4.6409	0.1037	XT NP B	2023ms1276	NA	NA	NA
Nafisa_PRO4	Gamma-interferon-inducible lysosomal thiol reductase	IFI30	A0A024R7N7	A6QPN6	4.6349	0.0627	XT NP B	2023ms1276	NA	NA	NA
Nafisa_PRO3	Gamma-interferon-inducible lysosomal thiol reductase	IFI30	A0A024R7N7	A6QPN6	4.6626	0.0921	XT NP B	2023ms1276	NA	NA	NA
Nafisa_PRO2	Gamma-interferon-inducible lysosomal thiol reductase	IFI30	A0A024R7N7	A6QPN6	4.5441	-0.0077	XT NP B	2023ms1276	NA	NA	NA
Nafisa_PRO1	Gamma-interferon-inducible lysosomal thiol reductase	IFI30	A0A024R7N7	A6QPN6	4.632	0.0848	XT NP B	2023ms1276	NA	NA	NA
Nafisa_SEN7	Haptoglobin	HP	P00738	P00738	3.89	-0.7227	XT NP A	2023ms1276	defense response [GO:0006952]; acute-phase response [GO:0006953]; positive regulation of cell death [GO:0010942]; response to hydrogen peroxide [GO:0042542]; defense response to bacterium [GO:0042742]; negative regulation of oxidoreductase activity [GO:0051354]; cellular oxidant detoxification [GO:0098869]; negative regulation of hydrogen peroxide catabolic process [GO:2000296]; acute inflammator…	protein binding [GO:0005515]; antioxidant activity [GO:0016209]; hemoglobin binding [GO:0030492]; serine-type endopeptidase activity [GO:0004252]	extracellular region [GO:0005576]; extracellular space [GO:0005615]; specific granule lumen [GO:0035580]; extracellular exosome [GO:0070062]; endocytic vesicle lumen [GO:0071682]; blood microparticle [GO:0072562]; tertiary granule lumen [GO:1904724]; haptoglobin-hemoglobin complex [GO:0031838]
Nafisa_SEN6	Haptoglobin	HP	P00738	P00738	3.1492	-1.4779	XT NP A	2023ms1276	defense response [GO:0006952]; acute-phase response [GO:0006953]; positive regulation of cell death [GO:0010942]; response to hydrogen peroxide [GO:0042542]; defense response to bacterium [GO:0042742]; negative regulation of oxidoreductase activity [GO:0051354]; cellular oxidant detoxification [GO:0098869]; negative regulation of hydrogen peroxide catabolic process [GO:2000296]; acute inflammator…	protein binding [GO:0005515]; antioxidant activity [GO:0016209]; hemoglobin binding [GO:0030492]; serine-type endopeptidase activity [GO:0004252]	extracellular region [GO:0005576]; extracellular space [GO:0005615]; specific granule lumen [GO:0035580]; extracellular exosome [GO:0070062]; endocytic vesicle lumen [GO:0071682]; blood microparticle [GO:0072562]; tertiary granule lumen [GO:1904724]; haptoglobin-hemoglobin complex [GO:0031838]
Nafisa_SEN5	Haptoglobin	HP	P00738	P00738	3.6469	-1.0062	XT NP A	2023ms1276	defense response [GO:0006952]; acute-phase response [GO:0006953]; positive regulation of cell death [GO:0010942]; response to hydrogen peroxide [GO:0042542]; defense response to bacterium [GO:0042742]; negative regulation of oxidoreductase activity [GO:0051354]; cellular oxidant detoxification [GO:0098869]; negative regulation of hydrogen peroxide catabolic process [GO:2000296]; acute inflammator…	protein binding [GO:0005515]; antioxidant activity [GO:0016209]; hemoglobin binding [GO:0030492]; serine-type endopeptidase activity [GO:0004252]	extracellular region [GO:0005576]; extracellular space [GO:0005615]; specific granule lumen [GO:0035580]; extracellular exosome [GO:0070062]; endocytic vesicle lumen [GO:0071682]; blood microparticle [GO:0072562]; tertiary granule lumen [GO:1904724]; haptoglobin-hemoglobin complex [GO:0031838]
Nafisa_SEN4	Haptoglobin	HP	P00738	P00738	5.8946	1.2743	XT NP A	2023ms1276	defense response [GO:0006952]; acute-phase response [GO:0006953]; positive regulation of cell death [GO:0010942]; response to hydrogen peroxide [GO:0042542]; defense response to bacterium [GO:0042742]; negative regulation of oxidoreductase activity [GO:0051354]; cellular oxidant detoxification [GO:0098869]; negative regulation of hydrogen peroxide catabolic process [GO:2000296]; acute inflammator…	protein binding [GO:0005515]; antioxidant activity [GO:0016209]; hemoglobin binding [GO:0030492]; serine-type endopeptidase activity [GO:0004252]	extracellular region [GO:0005576]; extracellular space [GO:0005615]; specific granule lumen [GO:0035580]; extracellular exosome [GO:0070062]; endocytic vesicle lumen [GO:0071682]; blood microparticle [GO:0072562]; tertiary granule lumen [GO:1904724]; haptoglobin-hemoglobin complex [GO:0031838]
Nafisa_SEN3	Haptoglobin	HP	P00738	P00738	3.7965	-0.8232	XT NP A	2023ms1276	defense response [GO:0006952]; acute-phase response [GO:0006953]; positive regulation of cell death [GO:0010942]; response to hydrogen peroxide [GO:0042542]; defense response to bacterium [GO:0042742]; negative regulation of oxidoreductase activity [GO:0051354]; cellular oxidant detoxification [GO:0098869]; negative regulation of hydrogen peroxide catabolic process [GO:2000296]; acute inflammator…	protein binding [GO:0005515]; antioxidant activity [GO:0016209]; hemoglobin binding [GO:0030492]; serine-type endopeptidase activity [GO:0004252]	extracellular region [GO:0005576]; extracellular space [GO:0005615]; specific granule lumen [GO:0035580]; extracellular exosome [GO:0070062]; endocytic vesicle lumen [GO:0071682]; blood microparticle [GO:0072562]; tertiary granule lumen [GO:1904724]; haptoglobin-hemoglobin complex [GO:0031838]
Nafisa_SEN2	Haptoglobin	HP	P00738	P00738	4.5851	-0.0478	XT NP A	2023ms1276	defense response [GO:0006952]; acute-phase response [GO:0006953]; positive regulation of cell death [GO:0010942]; response to hydrogen peroxide [GO:0042542]; defense response to bacterium [GO:0042742]; negative regulation of oxidoreductase activity [GO:0051354]; cellular oxidant detoxification [GO:0098869]; negative regulation of hydrogen peroxide catabolic process [GO:2000296]; acute inflammator…	protein binding [GO:0005515]; antioxidant activity [GO:0016209]; hemoglobin binding [GO:0030492]; serine-type endopeptidase activity [GO:0004252]	extracellular region [GO:0005576]; extracellular space [GO:0005615]; specific granule lumen [GO:0035580]; extracellular exosome [GO:0070062]; endocytic vesicle lumen [GO:0071682]; blood microparticle [GO:0072562]; tertiary granule lumen [GO:1904724]; haptoglobin-hemoglobin complex [GO:0031838]
Nafisa_SEN1	Haptoglobin	HP	P00738	P00738	3.8003	-0.8174	XT NP A	2023ms1276	defense response [GO:0006952]; acute-phase response [GO:0006953]; positive regulation of cell death [GO:0010942]; response to hydrogen peroxide [GO:0042542]; defense response to bacterium [GO:0042742]; negative regulation of oxidoreductase activity [GO:0051354]; cellular oxidant detoxification [GO:0098869]; negative regulation of hydrogen peroxide catabolic process [GO:2000296]; acute inflammator…	protein binding [GO:0005515]; antioxidant activity [GO:0016209]; hemoglobin binding [GO:0030492]; serine-type endopeptidase activity [GO:0004252]	extracellular region [GO:0005576]; extracellular space [GO:0005615]; specific granule lumen [GO:0035580]; extracellular exosome [GO:0070062]; endocytic vesicle lumen [GO:0071682]; blood microparticle [GO:0072562]; tertiary granule lumen [GO:1904724]; haptoglobin-hemoglobin complex [GO:0031838]
Nafisa_PRO6	Haptoglobin	HP	P00738	P00738	4.3869	-0.1582	XT NP A	2023ms1276	defense response [GO:0006952]; acute-phase response [GO:0006953]; positive regulation of cell death [GO:0010942]; response to hydrogen peroxide [GO:0042542]; defense response to bacterium [GO:0042742]; negative regulation of oxidoreductase activity [GO:0051354]; cellular oxidant detoxification [GO:0098869]; negative regulation of hydrogen peroxide catabolic process [GO:2000296]; acute inflammator…	protein binding [GO:0005515]; antioxidant activity [GO:0016209]; hemoglobin binding [GO:0030492]; serine-type endopeptidase activity [GO:0004252]	extracellular region [GO:0005576]; extracellular space [GO:0005615]; specific granule lumen [GO:0035580]; extracellular exosome [GO:0070062]; endocytic vesicle lumen [GO:0071682]; blood microparticle [GO:0072562]; tertiary granule lumen [GO:1904724]; haptoglobin-hemoglobin complex [GO:0031838]
Nafisa_PRO3	Haptoglobin	HP	P00738	P00738	4.1307	-0.4398	XT NP A	2023ms1276	defense response [GO:0006952]; acute-phase response [GO:0006953]; positive regulation of cell death [GO:0010942]; response to hydrogen peroxide [GO:0042542]; defense response to bacterium [GO:0042742]; negative regulation of oxidoreductase activity [GO:0051354]; cellular oxidant detoxification [GO:0098869]; negative regulation of hydrogen peroxide catabolic process [GO:2000296]; acute inflammator…	protein binding [GO:0005515]; antioxidant activity [GO:0016209]; hemoglobin binding [GO:0030492]; serine-type endopeptidase activity [GO:0004252]	extracellular region [GO:0005576]; extracellular space [GO:0005615]; specific granule lumen [GO:0035580]; extracellular exosome [GO:0070062]; endocytic vesicle lumen [GO:0071682]; blood microparticle [GO:0072562]; tertiary granule lumen [GO:1904724]; haptoglobin-hemoglobin complex [GO:0031838]
Nafisa_PRO1	Haptoglobin	HP	P00738	P00738	6.9984	2.4512	XT NP A	2023ms1276	defense response [GO:0006952]; acute-phase response [GO:0006953]; positive regulation of cell death [GO:0010942]; response to hydrogen peroxide [GO:0042542]; defense response to bacterium [GO:0042742]; negative regulation of oxidoreductase activity [GO:0051354]; cellular oxidant detoxification [GO:0098869]; negative regulation of hydrogen peroxide catabolic process [GO:2000296]; acute inflammator…	protein binding [GO:0005515]; antioxidant activity [GO:0016209]; hemoglobin binding [GO:0030492]; serine-type endopeptidase activity [GO:0004252]	extracellular region [GO:0005576]; extracellular space [GO:0005615]; specific granule lumen [GO:0035580]; extracellular exosome [GO:0070062]; endocytic vesicle lumen [GO:0071682]; blood microparticle [GO:0072562]; tertiary granule lumen [GO:1904724]; haptoglobin-hemoglobin complex [GO:0031838]
Nafisa_SEN7	Solute carrier family 35 member E1	SLC35E1	A0A024R7G7	Q96K37	4.3482	-0.2646	XT NP A	2023ms1276	transmembrane transport [GO:0055085]	protein binding [GO:0005515]; antiporter activity [GO:0015297]	Golgi apparatus [GO:0005794]; integral component of membrane [GO:0016021]
Nafisa_SEN6	Solute carrier family 35 member E1	SLC35E1	A0A024R7G7	Q96K37	4.3083	-0.3188	XT NP A	2023ms1276	transmembrane transport [GO:0055085]	protein binding [GO:0005515]; antiporter activity [GO:0015297]	Golgi apparatus [GO:0005794]; integral component of membrane [GO:0016021]
Nafisa_SEN5	Solute carrier family 35 member E1	SLC35E1	A0A024R7G7	Q96K37	4.4997	-0.1534	XT NP A	2023ms1276	transmembrane transport [GO:0055085]	protein binding [GO:0005515]; antiporter activity [GO:0015297]	Golgi apparatus [GO:0005794]; integral component of membrane [GO:0016021]
Nafisa_SEN4	Solute carrier family 35 member E1	SLC35E1	A0A024R7G7	Q96K37	4.3346	-0.2857	XT NP A	2023ms1276	transmembrane transport [GO:0055085]	protein binding [GO:0005515]; antiporter activity [GO:0015297]	Golgi apparatus [GO:0005794]; integral component of membrane [GO:0016021]
Nafisa_SEN3	Solute carrier family 35 member E1	SLC35E1	A0A024R7G7	Q96K37	4.3748	-0.2449	XT NP A	2023ms1276	transmembrane transport [GO:0055085]	protein binding [GO:0005515]; antiporter activity [GO:0015297]	Golgi apparatus [GO:0005794]; integral component of membrane [GO:0016021]
Nafisa_SEN2	Solute carrier family 35 member E1	SLC35E1	A0A024R7G7	Q96K37	4.3935	-0.2394	XT NP A	2023ms1276	transmembrane transport [GO:0055085]	protein binding [GO:0005515]; antiporter activity [GO:0015297]	Golgi apparatus [GO:0005794]; integral component of membrane [GO:0016021]
Nafisa_SEN1	Solute carrier family 35 member E1	SLC35E1	A0A024R7G7	Q96K37	4.3647	-0.253	XT NP A	2023ms1276	transmembrane transport [GO:0055085]	protein binding [GO:0005515]; antiporter activity [GO:0015297]	Golgi apparatus [GO:0005794]; integral component of membrane [GO:0016021]
Nafisa_PRO7	Solute carrier family 35 member E1	SLC35E1	A0A024R7G7	Q96K37	3.7244	-0.8304	XT NP A	2023ms1276	transmembrane transport [GO:0055085]	protein binding [GO:0005515]; antiporter activity [GO:0015297]	Golgi apparatus [GO:0005794]; integral component of membrane [GO:0016021]
Nafisa_PRO5	Solute carrier family 35 member E1	SLC35E1	A0A024R7G7	Q96K37	3.4752	-1.062	XT NP A	2023ms1276	transmembrane transport [GO:0055085]	protein binding [GO:0005515]; antiporter activity [GO:0015297]	Golgi apparatus [GO:0005794]; integral component of membrane [GO:0016021]
Nafisa_PRO2	Solute carrier family 35 member E1	SLC35E1	A0A024R7G7	Q96K37	3.8234	-0.7284	XT NP A	2023ms1276	transmembrane transport [GO:0055085]	protein binding [GO:0005515]; antiporter activity [GO:0015297]	Golgi apparatus [GO:0005794]; integral component of membrane [GO:0016021]
Nafisa_SEN7	Protein ILRUN	ILRUN	Q9H6K1	Q9H6K1	4.3419	-0.2708	XT NP B	2023ms1276	negative regulation of type I interferon production [GO:0032480]; negative regulation of tumor necrosis factor production [GO:0032720]; negative regulation of DNA binding [GO:0043392]; innate immune response [GO:0045087]; negative regulation of defense response to virus [GO:0050687]; negative regulation of protein localization to nucleus [GO:1900181]; macroautophagy [GO:0016236]	protein binding [GO:0005515]; ubiquitin binding [GO:0043130]	nucleus [GO:0005634]; cytoplasm [GO:0005737]; centrosome [GO:0005813]; cytosol [GO:0005829]; nuclear speck [GO:0016607]; phagophore assembly site [GO:0000407]
Nafisa_SEN6	Protein ILRUN	ILRUN	Q9H6K1	Q9H6K1	4.4192	-0.2079	XT NP B	2023ms1276	negative regulation of type I interferon production [GO:0032480]; negative regulation of tumor necrosis factor production [GO:0032720]; negative regulation of DNA binding [GO:0043392]; innate immune response [GO:0045087]; negative regulation of defense response to virus [GO:0050687]; negative regulation of protein localization to nucleus [GO:1900181]; macroautophagy [GO:0016236]	protein binding [GO:0005515]; ubiquitin binding [GO:0043130]	nucleus [GO:0005634]; cytoplasm [GO:0005737]; centrosome [GO:0005813]; cytosol [GO:0005829]; nuclear speck [GO:0016607]; phagophore assembly site [GO:0000407]
Nafisa_SEN5	Protein ILRUN	ILRUN	Q9H6K1	Q9H6K1	4.4083	-0.2448	XT NP B	2023ms1276	negative regulation of type I interferon production [GO:0032480]; negative regulation of tumor necrosis factor production [GO:0032720]; negative regulation of DNA binding [GO:0043392]; innate immune response [GO:0045087]; negative regulation of defense response to virus [GO:0050687]; negative regulation of protein localization to nucleus [GO:1900181]; macroautophagy [GO:0016236]	protein binding [GO:0005515]; ubiquitin binding [GO:0043130]	nucleus [GO:0005634]; cytoplasm [GO:0005737]; centrosome [GO:0005813]; cytosol [GO:0005829]; nuclear speck [GO:0016607]; phagophore assembly site [GO:0000407]
Nafisa_SEN4	Protein ILRUN	ILRUN	Q9H6K1	Q9H6K1	4.3899	-0.2305	XT NP B	2023ms1276	negative regulation of type I interferon production [GO:0032480]; negative regulation of tumor necrosis factor production [GO:0032720]; negative regulation of DNA binding [GO:0043392]; innate immune response [GO:0045087]; negative regulation of defense response to virus [GO:0050687]; negative regulation of protein localization to nucleus [GO:1900181]; macroautophagy [GO:0016236]	protein binding [GO:0005515]; ubiquitin binding [GO:0043130]	nucleus [GO:0005634]; cytoplasm [GO:0005737]; centrosome [GO:0005813]; cytosol [GO:0005829]; nuclear speck [GO:0016607]; phagophore assembly site [GO:0000407]
Nafisa_SEN3	Protein ILRUN	ILRUN	Q9H6K1	Q9H6K1	4.3924	-0.2273	XT NP B	2023ms1276	negative regulation of type I interferon production [GO:0032480]; negative regulation of tumor necrosis factor production [GO:0032720]; negative regulation of DNA binding [GO:0043392]; innate immune response [GO:0045087]; negative regulation of defense response to virus [GO:0050687]; negative regulation of protein localization to nucleus [GO:1900181]; macroautophagy [GO:0016236]	protein binding [GO:0005515]; ubiquitin binding [GO:0043130]	nucleus [GO:0005634]; cytoplasm [GO:0005737]; centrosome [GO:0005813]; cytosol [GO:0005829]; nuclear speck [GO:0016607]; phagophore assembly site [GO:0000407]
Nafisa_SEN2	Protein ILRUN	ILRUN	Q9H6K1	Q9H6K1	4.3653	-0.2676	XT NP B	2023ms1276	negative regulation of type I interferon production [GO:0032480]; negative regulation of tumor necrosis factor production [GO:0032720]; negative regulation of DNA binding [GO:0043392]; innate immune response [GO:0045087]; negative regulation of defense response to virus [GO:0050687]; negative regulation of protein localization to nucleus [GO:1900181]; macroautophagy [GO:0016236]	protein binding [GO:0005515]; ubiquitin binding [GO:0043130]	nucleus [GO:0005634]; cytoplasm [GO:0005737]; centrosome [GO:0005813]; cytosol [GO:0005829]; nuclear speck [GO:0016607]; phagophore assembly site [GO:0000407]
Nafisa_SEN1	Protein ILRUN	ILRUN	Q9H6K1	Q9H6K1	4.3572	-0.2605	XT NP B	2023ms1276	negative regulation of type I interferon production [GO:0032480]; negative regulation of tumor necrosis factor production [GO:0032720]; negative regulation of DNA binding [GO:0043392]; innate immune response [GO:0045087]; negative regulation of defense response to virus [GO:0050687]; negative regulation of protein localization to nucleus [GO:1900181]; macroautophagy [GO:0016236]	protein binding [GO:0005515]; ubiquitin binding [GO:0043130]	nucleus [GO:0005634]; cytoplasm [GO:0005737]; centrosome [GO:0005813]; cytosol [GO:0005829]; nuclear speck [GO:0016607]; phagophore assembly site [GO:0000407]
Nafisa_PRO7	Protein ILRUN	ILRUN	Q9H6K1	Q9H6K1	4.0508	-0.5041	XT NP B	2023ms1276	negative regulation of type I interferon production [GO:0032480]; negative regulation of tumor necrosis factor production [GO:0032720]; negative regulation of DNA binding [GO:0043392]; innate immune response [GO:0045087]; negative regulation of defense response to virus [GO:0050687]; negative regulation of protein localization to nucleus [GO:1900181]; macroautophagy [GO:0016236]	protein binding [GO:0005515]; ubiquitin binding [GO:0043130]	nucleus [GO:0005634]; cytoplasm [GO:0005737]; centrosome [GO:0005813]; cytosol [GO:0005829]; nuclear speck [GO:0016607]; phagophore assembly site [GO:0000407]
Nafisa_PRO6	Protein ILRUN	ILRUN	Q9H6K1	Q9H6K1	3.9065	-0.6386	XT NP B	2023ms1276	negative regulation of type I interferon production [GO:0032480]; negative regulation of tumor necrosis factor production [GO:0032720]; negative regulation of DNA binding [GO:0043392]; innate immune response [GO:0045087]; negative regulation of defense response to virus [GO:0050687]; negative regulation of protein localization to nucleus [GO:1900181]; macroautophagy [GO:0016236]	protein binding [GO:0005515]; ubiquitin binding [GO:0043130]	nucleus [GO:0005634]; cytoplasm [GO:0005737]; centrosome [GO:0005813]; cytosol [GO:0005829]; nuclear speck [GO:0016607]; phagophore assembly site [GO:0000407]
Nafisa_PRO5	Protein ILRUN	ILRUN	Q9H6K1	Q9H6K1	3.7249	-0.8123	XT NP B	2023ms1276	negative regulation of type I interferon production [GO:0032480]; negative regulation of tumor necrosis factor production [GO:0032720]; negative regulation of DNA binding [GO:0043392]; innate immune response [GO:0045087]; negative regulation of defense response to virus [GO:0050687]; negative regulation of protein localization to nucleus [GO:1900181]; macroautophagy [GO:0016236]	protein binding [GO:0005515]; ubiquitin binding [GO:0043130]	nucleus [GO:0005634]; cytoplasm [GO:0005737]; centrosome [GO:0005813]; cytosol [GO:0005829]; nuclear speck [GO:0016607]; phagophore assembly site [GO:0000407]
Nafisa_PRO4	Protein ILRUN	ILRUN	Q9H6K1	Q9H6K1	3.8701	-0.7021	XT NP B	2023ms1276	negative regulation of type I interferon production [GO:0032480]; negative regulation of tumor necrosis factor production [GO:0032720]; negative regulation of DNA binding [GO:0043392]; innate immune response [GO:0045087]; negative regulation of defense response to virus [GO:0050687]; negative regulation of protein localization to nucleus [GO:1900181]; macroautophagy [GO:0016236]	protein binding [GO:0005515]; ubiquitin binding [GO:0043130]	nucleus [GO:0005634]; cytoplasm [GO:0005737]; centrosome [GO:0005813]; cytosol [GO:0005829]; nuclear speck [GO:0016607]; phagophore assembly site [GO:0000407]
Nafisa_PRO3	Protein ILRUN	ILRUN	Q9H6K1	Q9H6K1	3.9914	-0.5792	XT NP B	2023ms1276	negative regulation of type I interferon production [GO:0032480]; negative regulation of tumor necrosis factor production [GO:0032720]; negative regulation of DNA binding [GO:0043392]; innate immune response [GO:0045087]; negative regulation of defense response to virus [GO:0050687]; negative regulation of protein localization to nucleus [GO:1900181]; macroautophagy [GO:0016236]	protein binding [GO:0005515]; ubiquitin binding [GO:0043130]	nucleus [GO:0005634]; cytoplasm [GO:0005737]; centrosome [GO:0005813]; cytosol [GO:0005829]; nuclear speck [GO:0016607]; phagophore assembly site [GO:0000407]
Nafisa_PRO2	Protein ILRUN	ILRUN	Q9H6K1	Q9H6K1	3.8955	-0.6563	XT NP B	2023ms1276	negative regulation of type I interferon production [GO:0032480]; negative regulation of tumor necrosis factor production [GO:0032720]; negative regulation of DNA binding [GO:0043392]; innate immune response [GO:0045087]; negative regulation of defense response to virus [GO:0050687]; negative regulation of protein localization to nucleus [GO:1900181]; macroautophagy [GO:0016236]	protein binding [GO:0005515]; ubiquitin binding [GO:0043130]	nucleus [GO:0005634]; cytoplasm [GO:0005737]; centrosome [GO:0005813]; cytosol [GO:0005829]; nuclear speck [GO:0016607]; phagophore assembly site [GO:0000407]
Nafisa_SEN7	Uncharacterized protein	PCDHAC2	Q9Y5I4	A0A3Q1MLE3	3.9007	-0.712	XT NP B	2023ms1276	NA	NA	NA
Nafisa_SEN6	Uncharacterized protein	PCDHAC2	Q9Y5I4	A0A3Q1MLE3	3.7672	-0.8599	XT NP B	2023ms1276	NA	NA	NA
Nafisa_SEN5	Uncharacterized protein	PCDHAC2	Q9Y5I4	A0A3Q1MLE3	3.9054	-0.7478	XT NP B	2023ms1276	NA	NA	NA
Nafisa_SEN4	Uncharacterized protein	PCDHAC2	Q9Y5I4	A0A3Q1MLE3	3.9177	-0.7027	XT NP B	2023ms1276	NA	NA	NA
Nafisa_SEN3	Uncharacterized protein	PCDHAC2	Q9Y5I4	A0A3Q1MLE3	3.773	-0.8467	XT NP B	2023ms1276	NA	NA	NA
Nafisa_SEN2	Uncharacterized protein	PCDHAC2	Q9Y5I4	A0A3Q1MLE3	3.7094	-0.9235	XT NP B	2023ms1276	NA	NA	NA
Nafisa_SEN1	Uncharacterized protein	PCDHAC2	Q9Y5I4	A0A3Q1MLE3	3.7701	-0.8476	XT NP B	2023ms1276	NA	NA	NA
Nafisa_PRO7	Uncharacterized protein	PCDHAC2	Q9Y5I4	A0A3Q1MLE3	3.909	-0.6459	XT NP B	2023ms1276	NA	NA	NA
Nafisa_PRO6	Uncharacterized protein	PCDHAC2	Q9Y5I4	A0A3Q1MLE3	3.9076	-0.6374	XT NP B	2023ms1276	NA	NA	NA
Nafisa_PRO5	Uncharacterized protein	PCDHAC2	Q9Y5I4	A0A3Q1MLE3	3.841	-0.6962	XT NP B	2023ms1276	NA	NA	NA
Nafisa_PRO4	Uncharacterized protein	PCDHAC2	Q9Y5I4	A0A3Q1MLE3	3.937	-0.6352	XT NP B	2023ms1276	NA	NA	NA
Nafisa_PRO3	Uncharacterized protein	PCDHAC2	Q9Y5I4	A0A3Q1MLE3	3.9049	-0.6656	XT NP B	2023ms1276	NA	NA	NA
Nafisa_PRO2	Uncharacterized protein	PCDHAC2	Q9Y5I4	A0A3Q1MLE3	3.8934	-0.6583	XT NP B	2023ms1276	NA	NA	NA
Nafisa_PRO1	Uncharacterized protein	PCDHAC2	Q9Y5I4	A0A3Q1MLE3	3.9619	-0.5853	XT NP B	2023ms1276	NA	NA	NA
Nafisa_SEN7	Isoform of Q9BZZ5, Isoform 6 of Apoptosis inhibitor 5	API5	Q9BZZ5	Q9BZZ5-6	3.5462	-1.0666	XT NP B	2023ms1276	NA	NA	NA
Nafisa_SEN6	Isoform of Q9BZZ5, Isoform 6 of Apoptosis inhibitor 5	API5	Q9BZZ5	Q9BZZ5-6	3.6075	-1.0196	XT NP B	2023ms1276	NA	NA	NA
Nafisa_SEN5	Isoform of Q9BZZ5, Isoform 6 of Apoptosis inhibitor 5	API5	Q9BZZ5	Q9BZZ5-6	3.8228	-0.8303	XT NP B	2023ms1276	NA	NA	NA
Nafisa_SEN4	Isoform of Q9BZZ5, Isoform 6 of Apoptosis inhibitor 5	API5	Q9BZZ5	Q9BZZ5-6	3.6496	-0.9707	XT NP B	2023ms1276	NA	NA	NA
Nafisa_SEN3	Isoform of Q9BZZ5, Isoform 6 of Apoptosis inhibitor 5	API5	Q9BZZ5	Q9BZZ5-6	3.6556	-0.964	XT NP B	2023ms1276	NA	NA	NA
Nafisa_SEN2	Isoform of Q9BZZ5, Isoform 6 of Apoptosis inhibitor 5	API5	Q9BZZ5	Q9BZZ5-6	3.8356	-0.7974	XT NP B	2023ms1276	NA	NA	NA
Nafisa_SEN1	Isoform of Q9BZZ5, Isoform 6 of Apoptosis inhibitor 5	API5	Q9BZZ5	Q9BZZ5-6	3.6506	-0.9671	XT NP B	2023ms1276	NA	NA	NA
Nafisa_PRO2	Isoform of Q9BZZ5, Isoform 6 of Apoptosis inhibitor 5	API5	Q9BZZ5	Q9BZZ5-6	3.5145	-1.0372	XT NP B	2023ms1276	NA	NA	NA
Nafisa_SEN7	Thymidylate synthase	TYMS	P04818	Q2TA32	3.6802	-0.9326	XT NP B	2023ms1276	NA	NA	NA
Nafisa_SEN6	Thymidylate synthase	TYMS	P04818	Q2TA32	3.7634	-0.8637	XT NP B	2023ms1276	NA	NA	NA
Nafisa_SEN5	Thymidylate synthase	TYMS	P04818	Q2TA32	3.4933	-1.1598	XT NP B	2023ms1276	NA	NA	NA
Nafisa_SEN4	Thymidylate synthase	TYMS	P04818	Q2TA32	3.663	-0.9573	XT NP B	2023ms1276	NA	NA	NA
Nafisa_SEN3	Thymidylate synthase	TYMS	P04818	Q2TA32	3.5818	-1.0378	XT NP B	2023ms1276	NA	NA	NA
Nafisa_SEN2	Thymidylate synthase	TYMS	P04818	Q2TA32	3.6417	-0.9913	XT NP B	2023ms1276	NA	NA	NA
Nafisa_SEN1	Thymidylate synthase	TYMS	P04818	Q2TA32	3.3587	-1.259	XT NP B	2023ms1276	NA	NA	NA
Nafisa_PRO6	Thymidylate synthase	TYMS	P04818	Q2TA32	3.5857	-0.9594	XT NP B	2023ms1276	NA	NA	NA
Nafisa_PRO5	Thymidylate synthase	TYMS	P04818	Q2TA32	3.7305	-0.8067	XT NP B	2023ms1276	NA	NA	NA
Nafisa_PRO4	Thymidylate synthase	TYMS	P04818	Q2TA32	3.6573	-0.9149	XT NP B	2023ms1276	NA	NA	NA
Nafisa_PRO3	Thymidylate synthase	TYMS	P04818	Q2TA32	3.6464	-0.9241	XT NP B	2023ms1276	NA	NA	NA
Nafisa_PRO2	Thymidylate synthase	TYMS	P04818	Q2TA32	3.458	-1.0937	XT NP B	2023ms1276	NA	NA	NA
Nafisa_PRO1	Thymidylate synthase	TYMS	P04818	Q2TA32	3.7956	-0.7517	XT NP B	2023ms1276	NA	NA	NA
Nafisa_SEN7	Mediator of RNA polymerase II transcription subunit 11;Mediator of RNA polymerase II transcription subunit 11	MED11;MED11	NA	Q32L03;Q9P086	4.1313	-0.4815	XT NP A	2023ms1276	;	;	;
Nafisa_SEN6	Mediator of RNA polymerase II transcription subunit 11;Mediator of RNA polymerase II transcription subunit 11	MED11;MED11	NA	Q32L03;Q9P086	4.2214	-0.4057	XT NP A	2023ms1276	;	;	;
Nafisa_SEN5	Mediator of RNA polymerase II transcription subunit 11;Mediator of RNA polymerase II transcription subunit 11	MED11;MED11	NA	Q32L03;Q9P086	4.1058	-0.5473	XT NP A	2023ms1276	;	;	;
Nafisa_SEN4	Mediator of RNA polymerase II transcription subunit 11;Mediator of RNA polymerase II transcription subunit 11	MED11;MED11	NA	Q32L03;Q9P086	4.1457	-0.4747	XT NP A	2023ms1276	;	;	;
Nafisa_SEN3	Mediator of RNA polymerase II transcription subunit 11;Mediator of RNA polymerase II transcription subunit 11	MED11;MED11	NA	Q32L03;Q9P086	4.1426	-0.477	XT NP A	2023ms1276	;	;	;
Nafisa_SEN2	Mediator of RNA polymerase II transcription subunit 11;Mediator of RNA polymerase II transcription subunit 11	MED11;MED11	NA	Q32L03;Q9P086	4.3283	-0.3047	XT NP A	2023ms1276	;	;	;
Nafisa_SEN1	Mediator of RNA polymerase II transcription subunit 11;Mediator of RNA polymerase II transcription subunit 11	MED11;MED11	NA	Q32L03;Q9P086	4.1606	-0.4571	XT NP A	2023ms1276	;	;	;
Nafisa_PRO7	Mediator of RNA polymerase II transcription subunit 11;Mediator of RNA polymerase II transcription subunit 11	MED11;MED11	NA	Q32L03;Q9P086	3.8796	-0.6753	XT NP A	2023ms1276	;	;	;
Nafisa_PRO3	Mediator of RNA polymerase II transcription subunit 11;Mediator of RNA polymerase II transcription subunit 11	MED11;MED11	NA	Q32L03;Q9P086	3.5661	-1.0044	XT NP A	2023ms1276	;	;	;
Nafisa_PRO2	Mediator of RNA polymerase II transcription subunit 11;Mediator of RNA polymerase II transcription subunit 11	MED11;MED11	NA	Q32L03;Q9P086	3.9255	-0.6262	XT NP A	2023ms1276	;	;	;
Nafisa_SEN7	TIP120 domain-containing protein	CAND2	O75155	E1BNE2	3.8891	-0.7237	XT NP B	2023ms1276	NA	NA	NA
Nafisa_SEN6	TIP120 domain-containing protein	CAND2	O75155	E1BNE2	3.817	-0.8101	XT NP B	2023ms1276	NA	NA	NA
Nafisa_SEN5	TIP120 domain-containing protein	CAND2	O75155	E1BNE2	3.8582	-0.7949	XT NP B	2023ms1276	NA	NA	NA
Nafisa_SEN4	TIP120 domain-containing protein	CAND2	O75155	E1BNE2	3.8608	-0.7596	XT NP B	2023ms1276	NA	NA	NA
Nafisa_SEN3	TIP120 domain-containing protein	CAND2	O75155	E1BNE2	3.8473	-0.7723	XT NP B	2023ms1276	NA	NA	NA
Nafisa_SEN2	TIP120 domain-containing protein	CAND2	O75155	E1BNE2	3.9124	-0.7205	XT NP B	2023ms1276	NA	NA	NA
Nafisa_SEN1	TIP120 domain-containing protein	CAND2	O75155	E1BNE2	3.9235	-0.6943	XT NP B	2023ms1276	NA	NA	NA
Nafisa_PRO7	TIP120 domain-containing protein	CAND2	O75155	E1BNE2	3.9084	-0.6465	XT NP B	2023ms1276	NA	NA	NA
Nafisa_PRO6	TIP120 domain-containing protein	CAND2	O75155	E1BNE2	3.9293	-0.6157	XT NP B	2023ms1276	NA	NA	NA
Nafisa_PRO5	TIP120 domain-containing protein	CAND2	O75155	E1BNE2	3.6483	-0.8889	XT NP B	2023ms1276	NA	NA	NA
Nafisa_PRO4	TIP120 domain-containing protein	CAND2	O75155	E1BNE2	3.8617	-0.7105	XT NP B	2023ms1276	NA	NA	NA
Nafisa_PRO3	TIP120 domain-containing protein	CAND2	O75155	E1BNE2	3.8218	-0.7487	XT NP B	2023ms1276	NA	NA	NA
Nafisa_PRO2	TIP120 domain-containing protein	CAND2	O75155	E1BNE2	3.9801	-0.5717	XT NP B	2023ms1276	NA	NA	NA
Nafisa_PRO1	TIP120 domain-containing protein	CAND2	O75155	E1BNE2	3.9579	-0.5893	XT NP B	2023ms1276	NA	NA	NA
Nafisa_SEN7	Ergosterol biosynthetic protein 28 homolog	ERG28	Q6FII3	Q9UKR5	4.363	-0.2498	XT NP A	2023ms1276	biological_process [GO:0008150]; sterol biosynthetic process [GO:0016126]	molecular_function [GO:0003674]; protein binding [GO:0005515]; identical protein binding [GO:0042802]; protein-macromolecule adaptor activity [GO:0030674]	endoplasmic reticulum membrane [GO:0005789]; integral component of membrane [GO:0016021]; transport vesicle [GO:0030133]; endoplasmic reticulum [GO:0005783]
Nafisa_SEN6	Ergosterol biosynthetic protein 28 homolog	ERG28	Q6FII3	Q9UKR5	4.3786	-0.2485	XT NP A	2023ms1276	biological_process [GO:0008150]; sterol biosynthetic process [GO:0016126]	molecular_function [GO:0003674]; protein binding [GO:0005515]; identical protein binding [GO:0042802]; protein-macromolecule adaptor activity [GO:0030674]	endoplasmic reticulum membrane [GO:0005789]; integral component of membrane [GO:0016021]; transport vesicle [GO:0030133]; endoplasmic reticulum [GO:0005783]
Nafisa_SEN5	Ergosterol biosynthetic protein 28 homolog	ERG28	Q6FII3	Q9UKR5	4.494	-0.1592	XT NP A	2023ms1276	biological_process [GO:0008150]; sterol biosynthetic process [GO:0016126]	molecular_function [GO:0003674]; protein binding [GO:0005515]; identical protein binding [GO:0042802]; protein-macromolecule adaptor activity [GO:0030674]	endoplasmic reticulum membrane [GO:0005789]; integral component of membrane [GO:0016021]; transport vesicle [GO:0030133]; endoplasmic reticulum [GO:0005783]
Nafisa_SEN4	Ergosterol biosynthetic protein 28 homolog	ERG28	Q6FII3	Q9UKR5	4.3329	-0.2874	XT NP A	2023ms1276	biological_process [GO:0008150]; sterol biosynthetic process [GO:0016126]	molecular_function [GO:0003674]; protein binding [GO:0005515]; identical protein binding [GO:0042802]; protein-macromolecule adaptor activity [GO:0030674]	endoplasmic reticulum membrane [GO:0005789]; integral component of membrane [GO:0016021]; transport vesicle [GO:0030133]; endoplasmic reticulum [GO:0005783]
Nafisa_SEN3	Ergosterol biosynthetic protein 28 homolog	ERG28	Q6FII3	Q9UKR5	4.3177	-0.302	XT NP A	2023ms1276	biological_process [GO:0008150]; sterol biosynthetic process [GO:0016126]	molecular_function [GO:0003674]; protein binding [GO:0005515]; identical protein binding [GO:0042802]; protein-macromolecule adaptor activity [GO:0030674]	endoplasmic reticulum membrane [GO:0005789]; integral component of membrane [GO:0016021]; transport vesicle [GO:0030133]; endoplasmic reticulum [GO:0005783]
Nafisa_SEN2	Ergosterol biosynthetic protein 28 homolog	ERG28	Q6FII3	Q9UKR5	4.4366	-0.1963	XT NP A	2023ms1276	biological_process [GO:0008150]; sterol biosynthetic process [GO:0016126]	molecular_function [GO:0003674]; protein binding [GO:0005515]; identical protein binding [GO:0042802]; protein-macromolecule adaptor activity [GO:0030674]	endoplasmic reticulum membrane [GO:0005789]; integral component of membrane [GO:0016021]; transport vesicle [GO:0030133]; endoplasmic reticulum [GO:0005783]
Nafisa_SEN1	Ergosterol biosynthetic protein 28 homolog	ERG28	Q6FII3	Q9UKR5	4.4509	-0.1668	XT NP A	2023ms1276	biological_process [GO:0008150]; sterol biosynthetic process [GO:0016126]	molecular_function [GO:0003674]; protein binding [GO:0005515]; identical protein binding [GO:0042802]; protein-macromolecule adaptor activity [GO:0030674]	endoplasmic reticulum membrane [GO:0005789]; integral component of membrane [GO:0016021]; transport vesicle [GO:0030133]; endoplasmic reticulum [GO:0005783]
Nafisa_PRO4	Ergosterol biosynthetic protein 28 homolog	ERG28	Q6FII3	Q9UKR5	3.7161	-0.8561	XT NP A	2023ms1276	biological_process [GO:0008150]; sterol biosynthetic process [GO:0016126]	molecular_function [GO:0003674]; protein binding [GO:0005515]; identical protein binding [GO:0042802]; protein-macromolecule adaptor activity [GO:0030674]	endoplasmic reticulum membrane [GO:0005789]; integral component of membrane [GO:0016021]; transport vesicle [GO:0030133]; endoplasmic reticulum [GO:0005783]
Nafisa_PRO2	Ergosterol biosynthetic protein 28 homolog	ERG28	Q6FII3	Q9UKR5	3.7358	-0.816	XT NP A	2023ms1276	biological_process [GO:0008150]; sterol biosynthetic process [GO:0016126]	molecular_function [GO:0003674]; protein binding [GO:0005515]; identical protein binding [GO:0042802]; protein-macromolecule adaptor activity [GO:0030674]	endoplasmic reticulum membrane [GO:0005789]; integral component of membrane [GO:0016021]; transport vesicle [GO:0030133]; endoplasmic reticulum [GO:0005783]
Nafisa_SEN7	Cation-independent mannose-6-phosphate receptor	IGF2R	P11717	F1MIE6	4.0149	-0.5979	XT NP B	2023ms1276	NA	NA	NA
Nafisa_SEN6	Cation-independent mannose-6-phosphate receptor	IGF2R	P11717	F1MIE6	4.1415	-0.4856	XT NP B	2023ms1276	NA	NA	NA
Nafisa_SEN5	Cation-independent mannose-6-phosphate receptor	IGF2R	P11717	F1MIE6	4.2856	-0.3675	XT NP B	2023ms1276	NA	NA	NA
Nafisa_SEN4	Cation-independent mannose-6-phosphate receptor	IGF2R	P11717	F1MIE6	4.138	-0.4823	XT NP B	2023ms1276	NA	NA	NA
Nafisa_SEN3	Cation-independent mannose-6-phosphate receptor	IGF2R	P11717	F1MIE6	4.1722	-0.4475	XT NP B	2023ms1276	NA	NA	NA
Nafisa_SEN2	Cation-independent mannose-6-phosphate receptor	IGF2R	P11717	F1MIE6	4.1835	-0.4494	XT NP B	2023ms1276	NA	NA	NA
Nafisa_SEN1	Cation-independent mannose-6-phosphate receptor	IGF2R	P11717	F1MIE6	3.9698	-0.6479	XT NP B	2023ms1276	NA	NA	NA
Nafisa_PRO7	Cation-independent mannose-6-phosphate receptor	IGF2R	P11717	F1MIE6	4.2284	-0.3264	XT NP B	2023ms1276	NA	NA	NA
Nafisa_PRO6	Cation-independent mannose-6-phosphate receptor	IGF2R	P11717	F1MIE6	4.2162	-0.3288	XT NP B	2023ms1276	NA	NA	NA
Nafisa_PRO5	Cation-independent mannose-6-phosphate receptor	IGF2R	P11717	F1MIE6	4.2156	-0.3216	XT NP B	2023ms1276	NA	NA	NA
Nafisa_PRO4	Cation-independent mannose-6-phosphate receptor	IGF2R	P11717	F1MIE6	4.0802	-0.492	XT NP B	2023ms1276	NA	NA	NA
Nafisa_PRO3	Cation-independent mannose-6-phosphate receptor	IGF2R	P11717	F1MIE6	4.1259	-0.4447	XT NP B	2023ms1276	NA	NA	NA
Nafisa_PRO2	Cation-independent mannose-6-phosphate receptor	IGF2R	P11717	F1MIE6	4.2286	-0.3232	XT NP B	2023ms1276	NA	NA	NA
Nafisa_PRO1	Cation-independent mannose-6-phosphate receptor	IGF2R	P11717	F1MIE6	4.298	-0.2492	XT NP B	2023ms1276	NA	NA	NA
Nafisa_SEN7	Dynein light chain Tctex-type 3;DYNLT3 protein	DYNLT3;DYNLT3	NA	A0A3Q1MSR8;A6QLR8	3.7828	-0.8299	XT NP B	2023ms1276	;	;	;
Nafisa_SEN6	Dynein light chain Tctex-type 3;DYNLT3 protein	DYNLT3;DYNLT3	NA	A0A3Q1MSR8;A6QLR8	3.7059	-0.9212	XT NP B	2023ms1276	;	;	;
Nafisa_SEN5	Dynein light chain Tctex-type 3;DYNLT3 protein	DYNLT3;DYNLT3	NA	A0A3Q1MSR8;A6QLR8	3.7821	-0.871	XT NP B	2023ms1276	;	;	;
Nafisa_SEN4	Dynein light chain Tctex-type 3;DYNLT3 protein	DYNLT3;DYNLT3	NA	A0A3Q1MSR8;A6QLR8	3.7817	-0.8387	XT NP B	2023ms1276	;	;	;
Nafisa_SEN3	Dynein light chain Tctex-type 3;DYNLT3 protein	DYNLT3;DYNLT3	NA	A0A3Q1MSR8;A6QLR8	3.6951	-0.9245	XT NP B	2023ms1276	;	;	;
Nafisa_SEN2	Dynein light chain Tctex-type 3;DYNLT3 protein	DYNLT3;DYNLT3	NA	A0A3Q1MSR8;A6QLR8	3.7613	-0.8716	XT NP B	2023ms1276	;	;	;
Nafisa_SEN1	Dynein light chain Tctex-type 3;DYNLT3 protein	DYNLT3;DYNLT3	NA	A0A3Q1MSR8;A6QLR8	3.7345	-0.8832	XT NP B	2023ms1276	;	;	;
Nafisa_PRO7	Dynein light chain Tctex-type 3;DYNLT3 protein	DYNLT3;DYNLT3	NA	A0A3Q1MSR8;A6QLR8	3.8631	-0.6918	XT NP B	2023ms1276	;	;	;
Nafisa_PRO6	Dynein light chain Tctex-type 3;DYNLT3 protein	DYNLT3;DYNLT3	NA	A0A3Q1MSR8;A6QLR8	3.8035	-0.7415	XT NP B	2023ms1276	;	;	;
Nafisa_PRO5	Dynein light chain Tctex-type 3;DYNLT3 protein	DYNLT3;DYNLT3	NA	A0A3Q1MSR8;A6QLR8	3.6691	-0.8681	XT NP B	2023ms1276	;	;	;
Nafisa_PRO4	Dynein light chain Tctex-type 3;DYNLT3 protein	DYNLT3;DYNLT3	NA	A0A3Q1MSR8;A6QLR8	3.4908	-1.0814	XT NP B	2023ms1276	;	;	;
Nafisa_PRO3	Dynein light chain Tctex-type 3;DYNLT3 protein	DYNLT3;DYNLT3	NA	A0A3Q1MSR8;A6QLR8	3.7069	-0.8636	XT NP B	2023ms1276	;	;	;
Nafisa_PRO2	Dynein light chain Tctex-type 3;DYNLT3 protein	DYNLT3;DYNLT3	NA	A0A3Q1MSR8;A6QLR8	3.8691	-0.6827	XT NP B	2023ms1276	;	;	;
Nafisa_PRO1	Dynein light chain Tctex-type 3;DYNLT3 protein	DYNLT3;DYNLT3	NA	A0A3Q1MSR8;A6QLR8	3.5928	-0.9544	XT NP B	2023ms1276	;	;	;
Nafisa_SEN7	Protein cornichon homolog 4;Protein cornichon homolog 4	CNIH4;CNIH4	NA	Q3T126;Q9P003	5.4129	0.8002	XT NP A	2023ms1276	;	;	;
Nafisa_SEN6	Protein cornichon homolog 4;Protein cornichon homolog 4	CNIH4;CNIH4	NA	Q3T126;Q9P003	5.5091	0.882	XT NP A	2023ms1276	;	;	;
Nafisa_SEN5	Protein cornichon homolog 4;Protein cornichon homolog 4	CNIH4;CNIH4	NA	Q3T126;Q9P003	5.5918	0.9386	XT NP A	2023ms1276	;	;	;
Nafisa_SEN4	Protein cornichon homolog 4;Protein cornichon homolog 4	CNIH4;CNIH4	NA	Q3T126;Q9P003	5.3936	0.7733	XT NP A	2023ms1276	;	;	;
Nafisa_SEN3	Protein cornichon homolog 4;Protein cornichon homolog 4	CNIH4;CNIH4	NA	Q3T126;Q9P003	5.4751	0.8555	XT NP A	2023ms1276	;	;	;
Nafisa_SEN2	Protein cornichon homolog 4;Protein cornichon homolog 4	CNIH4;CNIH4	NA	Q3T126;Q9P003	5.5682	0.9353	XT NP A	2023ms1276	;	;	;
Nafisa_SEN1	Protein cornichon homolog 4;Protein cornichon homolog 4	CNIH4;CNIH4	NA	Q3T126;Q9P003	5.5026	0.8849	XT NP A	2023ms1276	;	;	;
Nafisa_PRO7	Protein cornichon homolog 4;Protein cornichon homolog 4	CNIH4;CNIH4	NA	Q3T126;Q9P003	4.7957	0.2409	XT NP A	2023ms1276	;	;	;
Nafisa_PRO6	Protein cornichon homolog 4;Protein cornichon homolog 4	CNIH4;CNIH4	NA	Q3T126;Q9P003	4.7685	0.2235	XT NP A	2023ms1276	;	;	;
Nafisa_PRO5	Protein cornichon homolog 4;Protein cornichon homolog 4	CNIH4;CNIH4	NA	Q3T126;Q9P003	4.8161	0.2789	XT NP A	2023ms1276	;	;	;
Nafisa_PRO4	Protein cornichon homolog 4;Protein cornichon homolog 4	CNIH4;CNIH4	NA	Q3T126;Q9P003	4.9552	0.383	XT NP A	2023ms1276	;	;	;
Nafisa_PRO3	Protein cornichon homolog 4;Protein cornichon homolog 4	CNIH4;CNIH4	NA	Q3T126;Q9P003	4.9464	0.3759	XT NP A	2023ms1276	;	;	;
Nafisa_PRO2	Protein cornichon homolog 4;Protein cornichon homolog 4	CNIH4;CNIH4	NA	Q3T126;Q9P003	4.907	0.3552	XT NP A	2023ms1276	;	;	;
Nafisa_PRO1	Protein cornichon homolog 4;Protein cornichon homolog 4	CNIH4;CNIH4	NA	Q3T126;Q9P003	4.8419	0.2946	XT NP A	2023ms1276	;	;	;
Nafisa_SEN7	Peptidase S1 domain-containing protein;Peptidase S1 domain-containing protein;TPSB1 protein	TPSB2;TPSB2;TPSB1	NA	A0A3Q1LX36;A0A3Q1N2T5;A6QQ05	3.6248	-0.988	XT NP B	2023ms1276	; ;	; ;	; ;
Nafisa_SEN6	Peptidase S1 domain-containing protein;Peptidase S1 domain-containing protein;TPSB1 protein	TPSB2;TPSB2;TPSB1	NA	A0A3Q1LX36;A0A3Q1N2T5;A6QQ05	3.6258	-1.0013	XT NP B	2023ms1276	; ;	; ;	; ;
Nafisa_SEN5	Peptidase S1 domain-containing protein;Peptidase S1 domain-containing protein;TPSB1 protein	TPSB2;TPSB2;TPSB1	NA	A0A3Q1LX36;A0A3Q1N2T5;A6QQ05	3.4856	-1.1675	XT NP B	2023ms1276	; ;	; ;	; ;
Nafisa_SEN4	Peptidase S1 domain-containing protein;Peptidase S1 domain-containing protein;TPSB1 protein	TPSB2;TPSB2;TPSB1	NA	A0A3Q1LX36;A0A3Q1N2T5;A6QQ05	3.4487	-1.1716	XT NP B	2023ms1276	; ;	; ;	; ;
Nafisa_SEN3	Peptidase S1 domain-containing protein;Peptidase S1 domain-containing protein;TPSB1 protein	TPSB2;TPSB2;TPSB1	NA	A0A3Q1LX36;A0A3Q1N2T5;A6QQ05	3.6354	-0.9843	XT NP B	2023ms1276	; ;	; ;	; ;
Nafisa_SEN2	Peptidase S1 domain-containing protein;Peptidase S1 domain-containing protein;TPSB1 protein	TPSB2;TPSB2;TPSB1	NA	A0A3Q1LX36;A0A3Q1N2T5;A6QQ05	3.1915	-1.4415	XT NP B	2023ms1276	; ;	; ;	; ;
Nafisa_SEN1	Peptidase S1 domain-containing protein;Peptidase S1 domain-containing protein;TPSB1 protein	TPSB2;TPSB2;TPSB1	NA	A0A3Q1LX36;A0A3Q1N2T5;A6QQ05	3.6938	-0.9239	XT NP B	2023ms1276	; ;	; ;	; ;
Nafisa_PRO7	Peptidase S1 domain-containing protein;Peptidase S1 domain-containing protein;TPSB1 protein	TPSB2;TPSB2;TPSB1	NA	A0A3Q1LX36;A0A3Q1N2T5;A6QQ05	3.6321	-0.9228	XT NP B	2023ms1276	; ;	; ;	; ;
Nafisa_PRO6	Peptidase S1 domain-containing protein;Peptidase S1 domain-containing protein;TPSB1 protein	TPSB2;TPSB2;TPSB1	NA	A0A3Q1LX36;A0A3Q1N2T5;A6QQ05	3.5899	-0.9551	XT NP B	2023ms1276	; ;	; ;	; ;
Nafisa_PRO5	Peptidase S1 domain-containing protein;Peptidase S1 domain-containing protein;TPSB1 protein	TPSB2;TPSB2;TPSB1	NA	A0A3Q1LX36;A0A3Q1N2T5;A6QQ05	3.6946	-0.8426	XT NP B	2023ms1276	; ;	; ;	; ;
Nafisa_PRO4	Peptidase S1 domain-containing protein;Peptidase S1 domain-containing protein;TPSB1 protein	TPSB2;TPSB2;TPSB1	NA	A0A3Q1LX36;A0A3Q1N2T5;A6QQ05	3.5221	-1.0502	XT NP B	2023ms1276	; ;	; ;	; ;
Nafisa_PRO3	Peptidase S1 domain-containing protein;Peptidase S1 domain-containing protein;TPSB1 protein	TPSB2;TPSB2;TPSB1	NA	A0A3Q1LX36;A0A3Q1N2T5;A6QQ05	3.6459	-0.9246	XT NP B	2023ms1276	; ;	; ;	; ;
Nafisa_PRO1	Peptidase S1 domain-containing protein;Peptidase S1 domain-containing protein;TPSB1 protein	TPSB2;TPSB2;TPSB1	NA	A0A3Q1LX36;A0A3Q1N2T5;A6QQ05	3.7244	-0.8229	XT NP B	2023ms1276	; ;	; ;	; ;
Nafisa_SEN7	Matrix metallopeptidase 16	MMP16	P51512	F1N797	5.0635	0.4507	XT NP B	2023ms1276	NA	NA	NA
Nafisa_SEN6	Matrix metallopeptidase 16	MMP16	P51512	F1N797	5.0207	0.3936	XT NP B	2023ms1276	NA	NA	NA
Nafisa_SEN5	Matrix metallopeptidase 16	MMP16	P51512	F1N797	5.0147	0.3616	XT NP B	2023ms1276	NA	NA	NA
Nafisa_SEN4	Matrix metallopeptidase 16	MMP16	P51512	F1N797	5.07	0.4497	XT NP B	2023ms1276	NA	NA	NA
Nafisa_SEN3	Matrix metallopeptidase 16	MMP16	P51512	F1N797	5.0449	0.4252	XT NP B	2023ms1276	NA	NA	NA
Nafisa_SEN2	Matrix metallopeptidase 16	MMP16	P51512	F1N797	5.0659	0.4329	XT NP B	2023ms1276	NA	NA	NA
Nafisa_SEN1	Matrix metallopeptidase 16	MMP16	P51512	F1N797	5.0004	0.3827	XT NP B	2023ms1276	NA	NA	NA
Nafisa_PRO7	Matrix metallopeptidase 16	MMP16	P51512	F1N797	5.0553	0.5004	XT NP B	2023ms1276	NA	NA	NA
Nafisa_PRO6	Matrix metallopeptidase 16	MMP16	P51512	F1N797	5.0734	0.5283	XT NP B	2023ms1276	NA	NA	NA
Nafisa_PRO5	Matrix metallopeptidase 16	MMP16	P51512	F1N797	5.1412	0.604	XT NP B	2023ms1276	NA	NA	NA
Nafisa_PRO4	Matrix metallopeptidase 16	MMP16	P51512	F1N797	5.2034	0.6312	XT NP B	2023ms1276	NA	NA	NA
Nafisa_PRO3	Matrix metallopeptidase 16	MMP16	P51512	F1N797	5.1376	0.567	XT NP B	2023ms1276	NA	NA	NA
Nafisa_PRO2	Matrix metallopeptidase 16	MMP16	P51512	F1N797	5.1253	0.5736	XT NP B	2023ms1276	NA	NA	NA
Nafisa_PRO1	Matrix metallopeptidase 16	MMP16	P51512	F1N797	5.122	0.5747	XT NP B	2023ms1276	NA	NA	NA
Nafisa_SEN7	Coiled-coil domain-containing protein 25	CCDC25	G3V121	Q3SZX8	4.5688	-0.044	XT NP B	2023ms1276	NA	NA	NA
Nafisa_SEN6	Coiled-coil domain-containing protein 25	CCDC25	G3V121	Q3SZX8	4.612	-0.0151	XT NP B	2023ms1276	NA	NA	NA
Nafisa_SEN5	Coiled-coil domain-containing protein 25	CCDC25	G3V121	Q3SZX8	4.5247	-0.1285	XT NP B	2023ms1276	NA	NA	NA
Nafisa_SEN4	Coiled-coil domain-containing protein 25	CCDC25	G3V121	Q3SZX8	4.5851	-0.0353	XT NP B	2023ms1276	NA	NA	NA
Nafisa_SEN3	Coiled-coil domain-containing protein 25	CCDC25	G3V121	Q3SZX8	4.4647	-0.1549	XT NP B	2023ms1276	NA	NA	NA
Nafisa_SEN2	Coiled-coil domain-containing protein 25	CCDC25	G3V121	Q3SZX8	4.5859	-0.0471	XT NP B	2023ms1276	NA	NA	NA
Nafisa_SEN1	Coiled-coil domain-containing protein 25	CCDC25	G3V121	Q3SZX8	4.5621	-0.0556	XT NP B	2023ms1276	NA	NA	NA
Nafisa_PRO7	Coiled-coil domain-containing protein 25	CCDC25	G3V121	Q3SZX8	4.6178	0.063	XT NP B	2023ms1276	NA	NA	NA
Nafisa_PRO6	Coiled-coil domain-containing protein 25	CCDC25	G3V121	Q3SZX8	4.6616	0.1165	XT NP B	2023ms1276	NA	NA	NA
Nafisa_PRO5	Coiled-coil domain-containing protein 25	CCDC25	G3V121	Q3SZX8	4.536	-0.0012	XT NP B	2023ms1276	NA	NA	NA
Nafisa_PRO4	Coiled-coil domain-containing protein 25	CCDC25	G3V121	Q3SZX8	4.662	0.0897	XT NP B	2023ms1276	NA	NA	NA
Nafisa_PRO3	Coiled-coil domain-containing protein 25	CCDC25	G3V121	Q3SZX8	4.5706	0.0001	XT NP B	2023ms1276	NA	NA	NA
Nafisa_PRO2	Coiled-coil domain-containing protein 25	CCDC25	G3V121	Q3SZX8	4.6173	0.0656	XT NP B	2023ms1276	NA	NA	NA
Nafisa_PRO1	Coiled-coil domain-containing protein 25	CCDC25	G3V121	Q3SZX8	4.5873	0.04	XT NP B	2023ms1276	NA	NA	NA
Nafisa_SEN7	Supervillin	SVIL	O95425	O46385	3.9404	-0.6724	XT NP A	2023ms1276	NA	NA	NA
Nafisa_SEN6	Supervillin	SVIL	O95425	O46385	3.9065	-0.7206	XT NP A	2023ms1276	NA	NA	NA
Nafisa_SEN5	Supervillin	SVIL	O95425	O46385	4.0814	-0.5717	XT NP A	2023ms1276	NA	NA	NA
Nafisa_SEN4	Supervillin	SVIL	O95425	O46385	3.9923	-0.6281	XT NP A	2023ms1276	NA	NA	NA
Nafisa_SEN3	Supervillin	SVIL	O95425	O46385	3.8574	-0.7623	XT NP A	2023ms1276	NA	NA	NA
Nafisa_SEN2	Supervillin	SVIL	O95425	O46385	3.9337	-0.6992	XT NP A	2023ms1276	NA	NA	NA
Nafisa_SEN1	Supervillin	SVIL	O95425	O46385	3.7496	-0.8681	XT NP A	2023ms1276	NA	NA	NA
Nafisa_PRO7	Supervillin	SVIL	O95425	O46385	4.2647	-0.2902	XT NP A	2023ms1276	NA	NA	NA
Nafisa_PRO6	Supervillin	SVIL	O95425	O46385	4.6907	0.1456	XT NP A	2023ms1276	NA	NA	NA
Nafisa_PRO5	Supervillin	SVIL	O95425	O46385	4.3534	-0.1838	XT NP A	2023ms1276	NA	NA	NA
Nafisa_PRO4	Supervillin	SVIL	O95425	O46385	4.3121	-0.2601	XT NP A	2023ms1276	NA	NA	NA
Nafisa_PRO3	Supervillin	SVIL	O95425	O46385	4.5619	-0.0087	XT NP A	2023ms1276	NA	NA	NA
Nafisa_PRO2	Supervillin	SVIL	O95425	O46385	4.5062	-0.0456	XT NP A	2023ms1276	NA	NA	NA
Nafisa_PRO1	Supervillin	SVIL	O95425	O46385	4.3954	-0.1518	XT NP A	2023ms1276	NA	NA	NA
Nafisa_SEN7	40S ribosomal protein S29;Isoform of P62273, Isoform 2 of 40S ribosomal protein S29;40S ribosomal protein S29	RPS29;RPS29;RPS29	NA	P62273;P62273-2;P62276	5.3195	0.7067	XT NP A	2023ms1276	cytoplasmic translation [GO:0002181]; translation [GO:0006412]; ;	structural constituent of ribosome [GO:0003735]; zinc ion binding [GO:0008270]; ;	nucleoplasm [GO:0005654]; cytosol [GO:0005829]; focal adhesion [GO:0005925]; extracellular exosome [GO:0070062]; cytoplasmic side of rough endoplasmic reticulum membrane [GO:0098556]; small ribosomal subunit [GO:0015935]; cytosolic small ribosomal subunit [GO:0022627]; polysomal ribosome [GO:0042788]; ;
Nafisa_SEN6	40S ribosomal protein S29;Isoform of P62273, Isoform 2 of 40S ribosomal protein S29;40S ribosomal protein S29	RPS29;RPS29;RPS29	NA	P62273;P62273-2;P62276	5.3103	0.6833	XT NP A	2023ms1276	cytoplasmic translation [GO:0002181]; translation [GO:0006412]; ;	structural constituent of ribosome [GO:0003735]; zinc ion binding [GO:0008270]; ;	nucleoplasm [GO:0005654]; cytosol [GO:0005829]; focal adhesion [GO:0005925]; extracellular exosome [GO:0070062]; cytoplasmic side of rough endoplasmic reticulum membrane [GO:0098556]; small ribosomal subunit [GO:0015935]; cytosolic small ribosomal subunit [GO:0022627]; polysomal ribosome [GO:0042788]; ;
Nafisa_SEN5	40S ribosomal protein S29;Isoform of P62273, Isoform 2 of 40S ribosomal protein S29;40S ribosomal protein S29	RPS29;RPS29;RPS29	NA	P62273;P62273-2;P62276	5.4518	0.7987	XT NP A	2023ms1276	cytoplasmic translation [GO:0002181]; translation [GO:0006412]; ;	structural constituent of ribosome [GO:0003735]; zinc ion binding [GO:0008270]; ;	nucleoplasm [GO:0005654]; cytosol [GO:0005829]; focal adhesion [GO:0005925]; extracellular exosome [GO:0070062]; cytoplasmic side of rough endoplasmic reticulum membrane [GO:0098556]; small ribosomal subunit [GO:0015935]; cytosolic small ribosomal subunit [GO:0022627]; polysomal ribosome [GO:0042788]; ;
Nafisa_SEN4	40S ribosomal protein S29;Isoform of P62273, Isoform 2 of 40S ribosomal protein S29;40S ribosomal protein S29	RPS29;RPS29;RPS29	NA	P62273;P62273-2;P62276	5.2213	0.601	XT NP A	2023ms1276	cytoplasmic translation [GO:0002181]; translation [GO:0006412]; ;	structural constituent of ribosome [GO:0003735]; zinc ion binding [GO:0008270]; ;	nucleoplasm [GO:0005654]; cytosol [GO:0005829]; focal adhesion [GO:0005925]; extracellular exosome [GO:0070062]; cytoplasmic side of rough endoplasmic reticulum membrane [GO:0098556]; small ribosomal subunit [GO:0015935]; cytosolic small ribosomal subunit [GO:0022627]; polysomal ribosome [GO:0042788]; ;
Nafisa_SEN3	40S ribosomal protein S29;Isoform of P62273, Isoform 2 of 40S ribosomal protein S29;40S ribosomal protein S29	RPS29;RPS29;RPS29	NA	P62273;P62273-2;P62276	5.1225	0.5028	XT NP A	2023ms1276	cytoplasmic translation [GO:0002181]; translation [GO:0006412]; ;	structural constituent of ribosome [GO:0003735]; zinc ion binding [GO:0008270]; ;	nucleoplasm [GO:0005654]; cytosol [GO:0005829]; focal adhesion [GO:0005925]; extracellular exosome [GO:0070062]; cytoplasmic side of rough endoplasmic reticulum membrane [GO:0098556]; small ribosomal subunit [GO:0015935]; cytosolic small ribosomal subunit [GO:0022627]; polysomal ribosome [GO:0042788]; ;
Nafisa_SEN2	40S ribosomal protein S29;Isoform of P62273, Isoform 2 of 40S ribosomal protein S29;40S ribosomal protein S29	RPS29;RPS29;RPS29	NA	P62273;P62273-2;P62276	5.2892	0.6563	XT NP A	2023ms1276	cytoplasmic translation [GO:0002181]; translation [GO:0006412]; ;	structural constituent of ribosome [GO:0003735]; zinc ion binding [GO:0008270]; ;	nucleoplasm [GO:0005654]; cytosol [GO:0005829]; focal adhesion [GO:0005925]; extracellular exosome [GO:0070062]; cytoplasmic side of rough endoplasmic reticulum membrane [GO:0098556]; small ribosomal subunit [GO:0015935]; cytosolic small ribosomal subunit [GO:0022627]; polysomal ribosome [GO:0042788]; ;
Nafisa_SEN1	40S ribosomal protein S29;Isoform of P62273, Isoform 2 of 40S ribosomal protein S29;40S ribosomal protein S29	RPS29;RPS29;RPS29	NA	P62273;P62273-2;P62276	5.1819	0.5641	XT NP A	2023ms1276	cytoplasmic translation [GO:0002181]; translation [GO:0006412]; ;	structural constituent of ribosome [GO:0003735]; zinc ion binding [GO:0008270]; ;	nucleoplasm [GO:0005654]; cytosol [GO:0005829]; focal adhesion [GO:0005925]; extracellular exosome [GO:0070062]; cytoplasmic side of rough endoplasmic reticulum membrane [GO:0098556]; small ribosomal subunit [GO:0015935]; cytosolic small ribosomal subunit [GO:0022627]; polysomal ribosome [GO:0042788]; ;
Nafisa_PRO3	40S ribosomal protein S29;Isoform of P62273, Isoform 2 of 40S ribosomal protein S29;40S ribosomal protein S29	RPS29;RPS29;RPS29	NA	P62273;P62273-2;P62276	4.6912	0.1207	XT NP A	2023ms1276	cytoplasmic translation [GO:0002181]; translation [GO:0006412]; ;	structural constituent of ribosome [GO:0003735]; zinc ion binding [GO:0008270]; ;	nucleoplasm [GO:0005654]; cytosol [GO:0005829]; focal adhesion [GO:0005925]; extracellular exosome [GO:0070062]; cytoplasmic side of rough endoplasmic reticulum membrane [GO:0098556]; small ribosomal subunit [GO:0015935]; cytosolic small ribosomal subunit [GO:0022627]; polysomal ribosome [GO:0042788]; ;
Nafisa_SEN7	B4GALT2 protein;Beta-1,4-galactosyltransferase 2	B4GALT2;B4GALT2	NA	A6QQY5;F6RJ53	3.847	-0.7658	XT NP B	2023ms1276	;	;	;
Nafisa_SEN6	B4GALT2 protein;Beta-1,4-galactosyltransferase 2	B4GALT2;B4GALT2	NA	A6QQY5;F6RJ53	3.746	-0.8811	XT NP B	2023ms1276	;	;	;
Nafisa_SEN5	B4GALT2 protein;Beta-1,4-galactosyltransferase 2	B4GALT2;B4GALT2	NA	A6QQY5;F6RJ53	3.9944	-0.6587	XT NP B	2023ms1276	;	;	;
Nafisa_SEN4	B4GALT2 protein;Beta-1,4-galactosyltransferase 2	B4GALT2;B4GALT2	NA	A6QQY5;F6RJ53	3.6459	-0.9744	XT NP B	2023ms1276	;	;	;
Nafisa_SEN3	B4GALT2 protein;Beta-1,4-galactosyltransferase 2	B4GALT2;B4GALT2	NA	A6QQY5;F6RJ53	3.7358	-0.8838	XT NP B	2023ms1276	;	;	;
Nafisa_SEN2	B4GALT2 protein;Beta-1,4-galactosyltransferase 2	B4GALT2;B4GALT2	NA	A6QQY5;F6RJ53	3.7937	-0.8392	XT NP B	2023ms1276	;	;	;
Nafisa_PRO7	B4GALT2 protein;Beta-1,4-galactosyltransferase 2	B4GALT2;B4GALT2	NA	A6QQY5;F6RJ53	3.8056	-0.7493	XT NP B	2023ms1276	;	;	;
Nafisa_PRO6	B4GALT2 protein;Beta-1,4-galactosyltransferase 2	B4GALT2;B4GALT2	NA	A6QQY5;F6RJ53	3.7889	-0.7561	XT NP B	2023ms1276	;	;	;
Nafisa_PRO5	B4GALT2 protein;Beta-1,4-galactosyltransferase 2	B4GALT2;B4GALT2	NA	A6QQY5;F6RJ53	4.0052	-0.532	XT NP B	2023ms1276	;	;	;
Nafisa_PRO4	B4GALT2 protein;Beta-1,4-galactosyltransferase 2	B4GALT2;B4GALT2	NA	A6QQY5;F6RJ53	4.0509	-0.5213	XT NP B	2023ms1276	;	;	;
Nafisa_PRO3	B4GALT2 protein;Beta-1,4-galactosyltransferase 2	B4GALT2;B4GALT2	NA	A6QQY5;F6RJ53	3.9721	-0.5985	XT NP B	2023ms1276	;	;	;
Nafisa_PRO2	B4GALT2 protein;Beta-1,4-galactosyltransferase 2	B4GALT2;B4GALT2	NA	A6QQY5;F6RJ53	3.9046	-0.6472	XT NP B	2023ms1276	;	;	;
Nafisa_PRO1	B4GALT2 protein;Beta-1,4-galactosyltransferase 2	B4GALT2;B4GALT2	NA	A6QQY5;F6RJ53	3.5202	-1.027	XT NP B	2023ms1276	;	;	;
Nafisa_SEN7	AP-2 complex subunit alpha;AP-2 complex subunit alpha;AP-2 complex subunit alpha	AP2A1;AP2A1;AP2A1	NA	A0A3Q1LVF9;A0A3Q1N8C9;E1BMW2	4.6051	-0.0076	XT NP B	2023ms1276	; ;	; ;	; ;
Nafisa_SEN6	AP-2 complex subunit alpha;AP-2 complex subunit alpha;AP-2 complex subunit alpha	AP2A1;AP2A1;AP2A1	NA	A0A3Q1LVF9;A0A3Q1N8C9;E1BMW2	4.5339	-0.0932	XT NP B	2023ms1276	; ;	; ;	; ;
Nafisa_SEN5	AP-2 complex subunit alpha;AP-2 complex subunit alpha;AP-2 complex subunit alpha	AP2A1;AP2A1;AP2A1	NA	A0A3Q1LVF9;A0A3Q1N8C9;E1BMW2	4.5522	-0.1009	XT NP B	2023ms1276	; ;	; ;	; ;
Nafisa_SEN4	AP-2 complex subunit alpha;AP-2 complex subunit alpha;AP-2 complex subunit alpha	AP2A1;AP2A1;AP2A1	NA	A0A3Q1LVF9;A0A3Q1N8C9;E1BMW2	4.576	-0.0443	XT NP B	2023ms1276	; ;	; ;	; ;
Nafisa_SEN3	AP-2 complex subunit alpha;AP-2 complex subunit alpha;AP-2 complex subunit alpha	AP2A1;AP2A1;AP2A1	NA	A0A3Q1LVF9;A0A3Q1N8C9;E1BMW2	4.6104	-0.0092	XT NP B	2023ms1276	; ;	; ;	; ;
Nafisa_SEN2	AP-2 complex subunit alpha;AP-2 complex subunit alpha;AP-2 complex subunit alpha	AP2A1;AP2A1;AP2A1	NA	A0A3Q1LVF9;A0A3Q1N8C9;E1BMW2	4.5902	-0.0428	XT NP B	2023ms1276	; ;	; ;	; ;
Nafisa_SEN1	AP-2 complex subunit alpha;AP-2 complex subunit alpha;AP-2 complex subunit alpha	AP2A1;AP2A1;AP2A1	NA	A0A3Q1LVF9;A0A3Q1N8C9;E1BMW2	4.6163	-0.0014	XT NP B	2023ms1276	; ;	; ;	; ;
Nafisa_PRO7	AP-2 complex subunit alpha;AP-2 complex subunit alpha;AP-2 complex subunit alpha	AP2A1;AP2A1;AP2A1	NA	A0A3Q1LVF9;A0A3Q1N8C9;E1BMW2	4.5878	0.033	XT NP B	2023ms1276	; ;	; ;	; ;
Nafisa_PRO6	AP-2 complex subunit alpha;AP-2 complex subunit alpha;AP-2 complex subunit alpha	AP2A1;AP2A1;AP2A1	NA	A0A3Q1LVF9;A0A3Q1N8C9;E1BMW2	4.6316	0.0866	XT NP B	2023ms1276	; ;	; ;	; ;
Nafisa_PRO5	AP-2 complex subunit alpha;AP-2 complex subunit alpha;AP-2 complex subunit alpha	AP2A1;AP2A1;AP2A1	NA	A0A3Q1LVF9;A0A3Q1N8C9;E1BMW2	4.6015	0.0643	XT NP B	2023ms1276	; ;	; ;	; ;
Nafisa_PRO4	AP-2 complex subunit alpha;AP-2 complex subunit alpha;AP-2 complex subunit alpha	AP2A1;AP2A1;AP2A1	NA	A0A3Q1LVF9;A0A3Q1N8C9;E1BMW2	4.6759	0.1036	XT NP B	2023ms1276	; ;	; ;	; ;
Nafisa_PRO3	AP-2 complex subunit alpha;AP-2 complex subunit alpha;AP-2 complex subunit alpha	AP2A1;AP2A1;AP2A1	NA	A0A3Q1LVF9;A0A3Q1N8C9;E1BMW2	4.6263	0.0558	XT NP B	2023ms1276	; ;	; ;	; ;
Nafisa_PRO2	AP-2 complex subunit alpha;AP-2 complex subunit alpha;AP-2 complex subunit alpha	AP2A1;AP2A1;AP2A1	NA	A0A3Q1LVF9;A0A3Q1N8C9;E1BMW2	4.6153	0.0635	XT NP B	2023ms1276	; ;	; ;	; ;
Nafisa_PRO1	AP-2 complex subunit alpha;AP-2 complex subunit alpha;AP-2 complex subunit alpha	AP2A1;AP2A1;AP2A1	NA	A0A3Q1LVF9;A0A3Q1N8C9;E1BMW2	4.6363	0.089	XT NP B	2023ms1276	; ;	; ;	; ;
Nafisa_SEN7	Bloom syndrome protein	BLM	P54132	P54132	3.665	-0.9478	XT NP B	2023ms1276	regulation of cyclin-dependent protein serine/threonine kinase activity [GO:0000079]; double-strand break repair via homologous recombination [GO:0000724]; DNA double-strand break processing [GO:0000729]; DNA replication [GO:0006260]; DNA repair [GO:0006281]; DNA recombination [GO:0006310]; cellular response to DNA damage stimulus [GO:0006974]; mitotic G2 DNA damage checkpoint signaling [GO:00070…	four-way junction DNA binding [GO:0000400]; Y-form DNA binding [GO:0000403]; bubble DNA binding [GO:0000405]; p53 binding [GO:0002039]; DNA binding [GO:0003677]; DNA helicase activity [GO:0003678]; single-stranded DNA binding [GO:0003697]; helicase activity [GO:0004386]; protein binding [GO:0005515]; ATP binding [GO:0005524]; ATP-dependent activity, acting on DNA [GO:0008094]; zinc ion binding [G…	chromosome, telomeric region [GO:0000781]; PML body [GO:0016605]; nuclear chromosome [GO:0000228]; lateral element [GO:0000800]; nucleus [GO:0005634]; nucleoplasm [GO:0005654]; replication fork [GO:0005657]; nucleolus [GO:0005730]; cytosol [GO:0005829]; nuclear matrix [GO:0016363]; protein-containing complex [GO:0032991]; cytoplasm [GO:0005737]; chromosome [GO:0005694]
Nafisa_SEN6	Bloom syndrome protein	BLM	P54132	P54132	4.0136	-0.6135	XT NP B	2023ms1276	regulation of cyclin-dependent protein serine/threonine kinase activity [GO:0000079]; double-strand break repair via homologous recombination [GO:0000724]; DNA double-strand break processing [GO:0000729]; DNA replication [GO:0006260]; DNA repair [GO:0006281]; DNA recombination [GO:0006310]; cellular response to DNA damage stimulus [GO:0006974]; mitotic G2 DNA damage checkpoint signaling [GO:00070…	four-way junction DNA binding [GO:0000400]; Y-form DNA binding [GO:0000403]; bubble DNA binding [GO:0000405]; p53 binding [GO:0002039]; DNA binding [GO:0003677]; DNA helicase activity [GO:0003678]; single-stranded DNA binding [GO:0003697]; helicase activity [GO:0004386]; protein binding [GO:0005515]; ATP binding [GO:0005524]; ATP-dependent activity, acting on DNA [GO:0008094]; zinc ion binding [G…	chromosome, telomeric region [GO:0000781]; PML body [GO:0016605]; nuclear chromosome [GO:0000228]; lateral element [GO:0000800]; nucleus [GO:0005634]; nucleoplasm [GO:0005654]; replication fork [GO:0005657]; nucleolus [GO:0005730]; cytosol [GO:0005829]; nuclear matrix [GO:0016363]; protein-containing complex [GO:0032991]; cytoplasm [GO:0005737]; chromosome [GO:0005694]
Nafisa_SEN5	Bloom syndrome protein	BLM	P54132	P54132	3.845	-0.8081	XT NP B	2023ms1276	regulation of cyclin-dependent protein serine/threonine kinase activity [GO:0000079]; double-strand break repair via homologous recombination [GO:0000724]; DNA double-strand break processing [GO:0000729]; DNA replication [GO:0006260]; DNA repair [GO:0006281]; DNA recombination [GO:0006310]; cellular response to DNA damage stimulus [GO:0006974]; mitotic G2 DNA damage checkpoint signaling [GO:00070…	four-way junction DNA binding [GO:0000400]; Y-form DNA binding [GO:0000403]; bubble DNA binding [GO:0000405]; p53 binding [GO:0002039]; DNA binding [GO:0003677]; DNA helicase activity [GO:0003678]; single-stranded DNA binding [GO:0003697]; helicase activity [GO:0004386]; protein binding [GO:0005515]; ATP binding [GO:0005524]; ATP-dependent activity, acting on DNA [GO:0008094]; zinc ion binding [G…	chromosome, telomeric region [GO:0000781]; PML body [GO:0016605]; nuclear chromosome [GO:0000228]; lateral element [GO:0000800]; nucleus [GO:0005634]; nucleoplasm [GO:0005654]; replication fork [GO:0005657]; nucleolus [GO:0005730]; cytosol [GO:0005829]; nuclear matrix [GO:0016363]; protein-containing complex [GO:0032991]; cytoplasm [GO:0005737]; chromosome [GO:0005694]
Nafisa_SEN4	Bloom syndrome protein	BLM	P54132	P54132	3.7448	-0.8756	XT NP B	2023ms1276	regulation of cyclin-dependent protein serine/threonine kinase activity [GO:0000079]; double-strand break repair via homologous recombination [GO:0000724]; DNA double-strand break processing [GO:0000729]; DNA replication [GO:0006260]; DNA repair [GO:0006281]; DNA recombination [GO:0006310]; cellular response to DNA damage stimulus [GO:0006974]; mitotic G2 DNA damage checkpoint signaling [GO:00070…	four-way junction DNA binding [GO:0000400]; Y-form DNA binding [GO:0000403]; bubble DNA binding [GO:0000405]; p53 binding [GO:0002039]; DNA binding [GO:0003677]; DNA helicase activity [GO:0003678]; single-stranded DNA binding [GO:0003697]; helicase activity [GO:0004386]; protein binding [GO:0005515]; ATP binding [GO:0005524]; ATP-dependent activity, acting on DNA [GO:0008094]; zinc ion binding [G…	chromosome, telomeric region [GO:0000781]; PML body [GO:0016605]; nuclear chromosome [GO:0000228]; lateral element [GO:0000800]; nucleus [GO:0005634]; nucleoplasm [GO:0005654]; replication fork [GO:0005657]; nucleolus [GO:0005730]; cytosol [GO:0005829]; nuclear matrix [GO:0016363]; protein-containing complex [GO:0032991]; cytoplasm [GO:0005737]; chromosome [GO:0005694]
Nafisa_SEN3	Bloom syndrome protein	BLM	P54132	P54132	3.4758	-1.1438	XT NP B	2023ms1276	regulation of cyclin-dependent protein serine/threonine kinase activity [GO:0000079]; double-strand break repair via homologous recombination [GO:0000724]; DNA double-strand break processing [GO:0000729]; DNA replication [GO:0006260]; DNA repair [GO:0006281]; DNA recombination [GO:0006310]; cellular response to DNA damage stimulus [GO:0006974]; mitotic G2 DNA damage checkpoint signaling [GO:00070…	four-way junction DNA binding [GO:0000400]; Y-form DNA binding [GO:0000403]; bubble DNA binding [GO:0000405]; p53 binding [GO:0002039]; DNA binding [GO:0003677]; DNA helicase activity [GO:0003678]; single-stranded DNA binding [GO:0003697]; helicase activity [GO:0004386]; protein binding [GO:0005515]; ATP binding [GO:0005524]; ATP-dependent activity, acting on DNA [GO:0008094]; zinc ion binding [G…	chromosome, telomeric region [GO:0000781]; PML body [GO:0016605]; nuclear chromosome [GO:0000228]; lateral element [GO:0000800]; nucleus [GO:0005634]; nucleoplasm [GO:0005654]; replication fork [GO:0005657]; nucleolus [GO:0005730]; cytosol [GO:0005829]; nuclear matrix [GO:0016363]; protein-containing complex [GO:0032991]; cytoplasm [GO:0005737]; chromosome [GO:0005694]
Nafisa_SEN2	Bloom syndrome protein	BLM	P54132	P54132	3.8292	-0.8037	XT NP B	2023ms1276	regulation of cyclin-dependent protein serine/threonine kinase activity [GO:0000079]; double-strand break repair via homologous recombination [GO:0000724]; DNA double-strand break processing [GO:0000729]; DNA replication [GO:0006260]; DNA repair [GO:0006281]; DNA recombination [GO:0006310]; cellular response to DNA damage stimulus [GO:0006974]; mitotic G2 DNA damage checkpoint signaling [GO:00070…	four-way junction DNA binding [GO:0000400]; Y-form DNA binding [GO:0000403]; bubble DNA binding [GO:0000405]; p53 binding [GO:0002039]; DNA binding [GO:0003677]; DNA helicase activity [GO:0003678]; single-stranded DNA binding [GO:0003697]; helicase activity [GO:0004386]; protein binding [GO:0005515]; ATP binding [GO:0005524]; ATP-dependent activity, acting on DNA [GO:0008094]; zinc ion binding [G…	chromosome, telomeric region [GO:0000781]; PML body [GO:0016605]; nuclear chromosome [GO:0000228]; lateral element [GO:0000800]; nucleus [GO:0005634]; nucleoplasm [GO:0005654]; replication fork [GO:0005657]; nucleolus [GO:0005730]; cytosol [GO:0005829]; nuclear matrix [GO:0016363]; protein-containing complex [GO:0032991]; cytoplasm [GO:0005737]; chromosome [GO:0005694]
Nafisa_SEN1	Bloom syndrome protein	BLM	P54132	P54132	3.7689	-0.8488	XT NP B	2023ms1276	regulation of cyclin-dependent protein serine/threonine kinase activity [GO:0000079]; double-strand break repair via homologous recombination [GO:0000724]; DNA double-strand break processing [GO:0000729]; DNA replication [GO:0006260]; DNA repair [GO:0006281]; DNA recombination [GO:0006310]; cellular response to DNA damage stimulus [GO:0006974]; mitotic G2 DNA damage checkpoint signaling [GO:00070…	four-way junction DNA binding [GO:0000400]; Y-form DNA binding [GO:0000403]; bubble DNA binding [GO:0000405]; p53 binding [GO:0002039]; DNA binding [GO:0003677]; DNA helicase activity [GO:0003678]; single-stranded DNA binding [GO:0003697]; helicase activity [GO:0004386]; protein binding [GO:0005515]; ATP binding [GO:0005524]; ATP-dependent activity, acting on DNA [GO:0008094]; zinc ion binding [G…	chromosome, telomeric region [GO:0000781]; PML body [GO:0016605]; nuclear chromosome [GO:0000228]; lateral element [GO:0000800]; nucleus [GO:0005634]; nucleoplasm [GO:0005654]; replication fork [GO:0005657]; nucleolus [GO:0005730]; cytosol [GO:0005829]; nuclear matrix [GO:0016363]; protein-containing complex [GO:0032991]; cytoplasm [GO:0005737]; chromosome [GO:0005694]
Nafisa_SEN7	Ribosyldihydronicotinamide dehydrogenase [quinone]	NQO2	B3KPX6	P16083	4.2716	-0.3412	XT NP B	2023ms1276	memory [GO:0007613]; electron transport chain [GO:0022900]; positive regulation of neuron apoptotic process [GO:0043525]; positive regulation of ERK1 and ERK2 cascade [GO:0070374]; quinone catabolic process [GO:1901662]; positive regulation of vascular associated smooth muscle cell proliferation [GO:1904707]; positive regulation of reactive oxygen species metabolic process [GO:2000379]	dihydronicotinamide riboside quinone reductase activity [GO:0001512]; protein binding [GO:0005515]; zinc ion binding [GO:0008270]; electron transfer activity [GO:0009055]; oxidoreductase activity [GO:0016491]; oxidoreductase activity, acting on other nitrogenous compounds as donors [GO:0016661]; chloride ion binding [GO:0031404]; protein homodimerization activity [GO:0042803]; FAD binding [GO:007…	nucleoplasm [GO:0005654]; cytosol [GO:0005829]; extracellular exosome [GO:0070062]
Nafisa_SEN6	Ribosyldihydronicotinamide dehydrogenase [quinone]	NQO2	B3KPX6	P16083	4.198	-0.4291	XT NP B	2023ms1276	memory [GO:0007613]; electron transport chain [GO:0022900]; positive regulation of neuron apoptotic process [GO:0043525]; positive regulation of ERK1 and ERK2 cascade [GO:0070374]; quinone catabolic process [GO:1901662]; positive regulation of vascular associated smooth muscle cell proliferation [GO:1904707]; positive regulation of reactive oxygen species metabolic process [GO:2000379]	dihydronicotinamide riboside quinone reductase activity [GO:0001512]; protein binding [GO:0005515]; zinc ion binding [GO:0008270]; electron transfer activity [GO:0009055]; oxidoreductase activity [GO:0016491]; oxidoreductase activity, acting on other nitrogenous compounds as donors [GO:0016661]; chloride ion binding [GO:0031404]; protein homodimerization activity [GO:0042803]; FAD binding [GO:007…	nucleoplasm [GO:0005654]; cytosol [GO:0005829]; extracellular exosome [GO:0070062]
Nafisa_SEN5	Ribosyldihydronicotinamide dehydrogenase [quinone]	NQO2	B3KPX6	P16083	4.1895	-0.4637	XT NP B	2023ms1276	memory [GO:0007613]; electron transport chain [GO:0022900]; positive regulation of neuron apoptotic process [GO:0043525]; positive regulation of ERK1 and ERK2 cascade [GO:0070374]; quinone catabolic process [GO:1901662]; positive regulation of vascular associated smooth muscle cell proliferation [GO:1904707]; positive regulation of reactive oxygen species metabolic process [GO:2000379]	dihydronicotinamide riboside quinone reductase activity [GO:0001512]; protein binding [GO:0005515]; zinc ion binding [GO:0008270]; electron transfer activity [GO:0009055]; oxidoreductase activity [GO:0016491]; oxidoreductase activity, acting on other nitrogenous compounds as donors [GO:0016661]; chloride ion binding [GO:0031404]; protein homodimerization activity [GO:0042803]; FAD binding [GO:007…	nucleoplasm [GO:0005654]; cytosol [GO:0005829]; extracellular exosome [GO:0070062]
Nafisa_SEN4	Ribosyldihydronicotinamide dehydrogenase [quinone]	NQO2	B3KPX6	P16083	4.2718	-0.3486	XT NP B	2023ms1276	memory [GO:0007613]; electron transport chain [GO:0022900]; positive regulation of neuron apoptotic process [GO:0043525]; positive regulation of ERK1 and ERK2 cascade [GO:0070374]; quinone catabolic process [GO:1901662]; positive regulation of vascular associated smooth muscle cell proliferation [GO:1904707]; positive regulation of reactive oxygen species metabolic process [GO:2000379]	dihydronicotinamide riboside quinone reductase activity [GO:0001512]; protein binding [GO:0005515]; zinc ion binding [GO:0008270]; electron transfer activity [GO:0009055]; oxidoreductase activity [GO:0016491]; oxidoreductase activity, acting on other nitrogenous compounds as donors [GO:0016661]; chloride ion binding [GO:0031404]; protein homodimerization activity [GO:0042803]; FAD binding [GO:007…	nucleoplasm [GO:0005654]; cytosol [GO:0005829]; extracellular exosome [GO:0070062]
Nafisa_SEN3	Ribosyldihydronicotinamide dehydrogenase [quinone]	NQO2	B3KPX6	P16083	4.2575	-0.3621	XT NP B	2023ms1276	memory [GO:0007613]; electron transport chain [GO:0022900]; positive regulation of neuron apoptotic process [GO:0043525]; positive regulation of ERK1 and ERK2 cascade [GO:0070374]; quinone catabolic process [GO:1901662]; positive regulation of vascular associated smooth muscle cell proliferation [GO:1904707]; positive regulation of reactive oxygen species metabolic process [GO:2000379]	dihydronicotinamide riboside quinone reductase activity [GO:0001512]; protein binding [GO:0005515]; zinc ion binding [GO:0008270]; electron transfer activity [GO:0009055]; oxidoreductase activity [GO:0016491]; oxidoreductase activity, acting on other nitrogenous compounds as donors [GO:0016661]; chloride ion binding [GO:0031404]; protein homodimerization activity [GO:0042803]; FAD binding [GO:007…	nucleoplasm [GO:0005654]; cytosol [GO:0005829]; extracellular exosome [GO:0070062]
Nafisa_SEN2	Ribosyldihydronicotinamide dehydrogenase [quinone]	NQO2	B3KPX6	P16083	4.2985	-0.3344	XT NP B	2023ms1276	memory [GO:0007613]; electron transport chain [GO:0022900]; positive regulation of neuron apoptotic process [GO:0043525]; positive regulation of ERK1 and ERK2 cascade [GO:0070374]; quinone catabolic process [GO:1901662]; positive regulation of vascular associated smooth muscle cell proliferation [GO:1904707]; positive regulation of reactive oxygen species metabolic process [GO:2000379]	dihydronicotinamide riboside quinone reductase activity [GO:0001512]; protein binding [GO:0005515]; zinc ion binding [GO:0008270]; electron transfer activity [GO:0009055]; oxidoreductase activity [GO:0016491]; oxidoreductase activity, acting on other nitrogenous compounds as donors [GO:0016661]; chloride ion binding [GO:0031404]; protein homodimerization activity [GO:0042803]; FAD binding [GO:007…	nucleoplasm [GO:0005654]; cytosol [GO:0005829]; extracellular exosome [GO:0070062]
Nafisa_SEN1	Ribosyldihydronicotinamide dehydrogenase [quinone]	NQO2	B3KPX6	P16083	4.2195	-0.3982	XT NP B	2023ms1276	memory [GO:0007613]; electron transport chain [GO:0022900]; positive regulation of neuron apoptotic process [GO:0043525]; positive regulation of ERK1 and ERK2 cascade [GO:0070374]; quinone catabolic process [GO:1901662]; positive regulation of vascular associated smooth muscle cell proliferation [GO:1904707]; positive regulation of reactive oxygen species metabolic process [GO:2000379]	dihydronicotinamide riboside quinone reductase activity [GO:0001512]; protein binding [GO:0005515]; zinc ion binding [GO:0008270]; electron transfer activity [GO:0009055]; oxidoreductase activity [GO:0016491]; oxidoreductase activity, acting on other nitrogenous compounds as donors [GO:0016661]; chloride ion binding [GO:0031404]; protein homodimerization activity [GO:0042803]; FAD binding [GO:007…	nucleoplasm [GO:0005654]; cytosol [GO:0005829]; extracellular exosome [GO:0070062]
Nafisa_PRO7	Ribosyldihydronicotinamide dehydrogenase [quinone]	NQO2	B3KPX6	P16083	4.1686	-0.3862	XT NP B	2023ms1276	memory [GO:0007613]; electron transport chain [GO:0022900]; positive regulation of neuron apoptotic process [GO:0043525]; positive regulation of ERK1 and ERK2 cascade [GO:0070374]; quinone catabolic process [GO:1901662]; positive regulation of vascular associated smooth muscle cell proliferation [GO:1904707]; positive regulation of reactive oxygen species metabolic process [GO:2000379]	dihydronicotinamide riboside quinone reductase activity [GO:0001512]; protein binding [GO:0005515]; zinc ion binding [GO:0008270]; electron transfer activity [GO:0009055]; oxidoreductase activity [GO:0016491]; oxidoreductase activity, acting on other nitrogenous compounds as donors [GO:0016661]; chloride ion binding [GO:0031404]; protein homodimerization activity [GO:0042803]; FAD binding [GO:007…	nucleoplasm [GO:0005654]; cytosol [GO:0005829]; extracellular exosome [GO:0070062]
Nafisa_PRO6	Ribosyldihydronicotinamide dehydrogenase [quinone]	NQO2	B3KPX6	P16083	4.2779	-0.2671	XT NP B	2023ms1276	memory [GO:0007613]; electron transport chain [GO:0022900]; positive regulation of neuron apoptotic process [GO:0043525]; positive regulation of ERK1 and ERK2 cascade [GO:0070374]; quinone catabolic process [GO:1901662]; positive regulation of vascular associated smooth muscle cell proliferation [GO:1904707]; positive regulation of reactive oxygen species metabolic process [GO:2000379]	dihydronicotinamide riboside quinone reductase activity [GO:0001512]; protein binding [GO:0005515]; zinc ion binding [GO:0008270]; electron transfer activity [GO:0009055]; oxidoreductase activity [GO:0016491]; oxidoreductase activity, acting on other nitrogenous compounds as donors [GO:0016661]; chloride ion binding [GO:0031404]; protein homodimerization activity [GO:0042803]; FAD binding [GO:007…	nucleoplasm [GO:0005654]; cytosol [GO:0005829]; extracellular exosome [GO:0070062]
Nafisa_PRO5	Ribosyldihydronicotinamide dehydrogenase [quinone]	NQO2	B3KPX6	P16083	4.3049	-0.2323	XT NP B	2023ms1276	memory [GO:0007613]; electron transport chain [GO:0022900]; positive regulation of neuron apoptotic process [GO:0043525]; positive regulation of ERK1 and ERK2 cascade [GO:0070374]; quinone catabolic process [GO:1901662]; positive regulation of vascular associated smooth muscle cell proliferation [GO:1904707]; positive regulation of reactive oxygen species metabolic process [GO:2000379]	dihydronicotinamide riboside quinone reductase activity [GO:0001512]; protein binding [GO:0005515]; zinc ion binding [GO:0008270]; electron transfer activity [GO:0009055]; oxidoreductase activity [GO:0016491]; oxidoreductase activity, acting on other nitrogenous compounds as donors [GO:0016661]; chloride ion binding [GO:0031404]; protein homodimerization activity [GO:0042803]; FAD binding [GO:007…	nucleoplasm [GO:0005654]; cytosol [GO:0005829]; extracellular exosome [GO:0070062]
Nafisa_PRO4	Ribosyldihydronicotinamide dehydrogenase [quinone]	NQO2	B3KPX6	P16083	4.2846	-0.2876	XT NP B	2023ms1276	memory [GO:0007613]; electron transport chain [GO:0022900]; positive regulation of neuron apoptotic process [GO:0043525]; positive regulation of ERK1 and ERK2 cascade [GO:0070374]; quinone catabolic process [GO:1901662]; positive regulation of vascular associated smooth muscle cell proliferation [GO:1904707]; positive regulation of reactive oxygen species metabolic process [GO:2000379]	dihydronicotinamide riboside quinone reductase activity [GO:0001512]; protein binding [GO:0005515]; zinc ion binding [GO:0008270]; electron transfer activity [GO:0009055]; oxidoreductase activity [GO:0016491]; oxidoreductase activity, acting on other nitrogenous compounds as donors [GO:0016661]; chloride ion binding [GO:0031404]; protein homodimerization activity [GO:0042803]; FAD binding [GO:007…	nucleoplasm [GO:0005654]; cytosol [GO:0005829]; extracellular exosome [GO:0070062]
Nafisa_PRO3	Ribosyldihydronicotinamide dehydrogenase [quinone]	NQO2	B3KPX6	P16083	4.2232	-0.3473	XT NP B	2023ms1276	memory [GO:0007613]; electron transport chain [GO:0022900]; positive regulation of neuron apoptotic process [GO:0043525]; positive regulation of ERK1 and ERK2 cascade [GO:0070374]; quinone catabolic process [GO:1901662]; positive regulation of vascular associated smooth muscle cell proliferation [GO:1904707]; positive regulation of reactive oxygen species metabolic process [GO:2000379]	dihydronicotinamide riboside quinone reductase activity [GO:0001512]; protein binding [GO:0005515]; zinc ion binding [GO:0008270]; electron transfer activity [GO:0009055]; oxidoreductase activity [GO:0016491]; oxidoreductase activity, acting on other nitrogenous compounds as donors [GO:0016661]; chloride ion binding [GO:0031404]; protein homodimerization activity [GO:0042803]; FAD binding [GO:007…	nucleoplasm [GO:0005654]; cytosol [GO:0005829]; extracellular exosome [GO:0070062]
Nafisa_PRO2	Ribosyldihydronicotinamide dehydrogenase [quinone]	NQO2	B3KPX6	P16083	4.3363	-0.2155	XT NP B	2023ms1276	memory [GO:0007613]; electron transport chain [GO:0022900]; positive regulation of neuron apoptotic process [GO:0043525]; positive regulation of ERK1 and ERK2 cascade [GO:0070374]; quinone catabolic process [GO:1901662]; positive regulation of vascular associated smooth muscle cell proliferation [GO:1904707]; positive regulation of reactive oxygen species metabolic process [GO:2000379]	dihydronicotinamide riboside quinone reductase activity [GO:0001512]; protein binding [GO:0005515]; zinc ion binding [GO:0008270]; electron transfer activity [GO:0009055]; oxidoreductase activity [GO:0016491]; oxidoreductase activity, acting on other nitrogenous compounds as donors [GO:0016661]; chloride ion binding [GO:0031404]; protein homodimerization activity [GO:0042803]; FAD binding [GO:007…	nucleoplasm [GO:0005654]; cytosol [GO:0005829]; extracellular exosome [GO:0070062]
Nafisa_PRO1	Ribosyldihydronicotinamide dehydrogenase [quinone]	NQO2	B3KPX6	P16083	4.3268	-0.2204	XT NP B	2023ms1276	memory [GO:0007613]; electron transport chain [GO:0022900]; positive regulation of neuron apoptotic process [GO:0043525]; positive regulation of ERK1 and ERK2 cascade [GO:0070374]; quinone catabolic process [GO:1901662]; positive regulation of vascular associated smooth muscle cell proliferation [GO:1904707]; positive regulation of reactive oxygen species metabolic process [GO:2000379]	dihydronicotinamide riboside quinone reductase activity [GO:0001512]; protein binding [GO:0005515]; zinc ion binding [GO:0008270]; electron transfer activity [GO:0009055]; oxidoreductase activity [GO:0016491]; oxidoreductase activity, acting on other nitrogenous compounds as donors [GO:0016661]; chloride ion binding [GO:0031404]; protein homodimerization activity [GO:0042803]; FAD binding [GO:007…	nucleoplasm [GO:0005654]; cytosol [GO:0005829]; extracellular exosome [GO:0070062]
Nafisa_SEN7	Integrin beta 1 binding protein 3	ITGB1BP3	NA	Q3ZBX2	4.4844	-0.1283	XT NP B	2023ms1276	NA	NA	NA
Nafisa_SEN6	Integrin beta 1 binding protein 3	ITGB1BP3	NA	Q3ZBX2	4.4746	-0.1525	XT NP B	2023ms1276	NA	NA	NA
Nafisa_SEN5	Integrin beta 1 binding protein 3	ITGB1BP3	NA	Q3ZBX2	4.5328	-0.1203	XT NP B	2023ms1276	NA	NA	NA
Nafisa_SEN4	Integrin beta 1 binding protein 3	ITGB1BP3	NA	Q3ZBX2	4.5904	-0.0299	XT NP B	2023ms1276	NA	NA	NA
Nafisa_SEN3	Integrin beta 1 binding protein 3	ITGB1BP3	NA	Q3ZBX2	4.5121	-0.1075	XT NP B	2023ms1276	NA	NA	NA
Nafisa_SEN2	Integrin beta 1 binding protein 3	ITGB1BP3	NA	Q3ZBX2	4.5137	-0.1192	XT NP B	2023ms1276	NA	NA	NA
Nafisa_SEN1	Integrin beta 1 binding protein 3	ITGB1BP3	NA	Q3ZBX2	4.4608	-0.1569	XT NP B	2023ms1276	NA	NA	NA
Nafisa_PRO7	Integrin beta 1 binding protein 3	ITGB1BP3	NA	Q3ZBX2	4.5375	-0.0173	XT NP B	2023ms1276	NA	NA	NA
Nafisa_PRO6	Integrin beta 1 binding protein 3	ITGB1BP3	NA	Q3ZBX2	4.5375	-0.0076	XT NP B	2023ms1276	NA	NA	NA
Nafisa_PRO5	Integrin beta 1 binding protein 3	ITGB1BP3	NA	Q3ZBX2	4.4935	-0.0437	XT NP B	2023ms1276	NA	NA	NA
Nafisa_PRO4	Integrin beta 1 binding protein 3	ITGB1BP3	NA	Q3ZBX2	4.5772	0.005	XT NP B	2023ms1276	NA	NA	NA
Nafisa_PRO3	Integrin beta 1 binding protein 3	ITGB1BP3	NA	Q3ZBX2	4.5491	-0.0214	XT NP B	2023ms1276	NA	NA	NA
Nafisa_PRO2	Integrin beta 1 binding protein 3	ITGB1BP3	NA	Q3ZBX2	4.5958	0.044	XT NP B	2023ms1276	NA	NA	NA
Nafisa_PRO1	Integrin beta 1 binding protein 3	ITGB1BP3	NA	Q3ZBX2	4.6078	0.0605	XT NP B	2023ms1276	NA	NA	NA
Nafisa_SEN7	Dol-P-Glc:Glc(2)Man(9)GlcNAc(2)-PP-Dol alpha-1,2-glucosyltransferase;Putative Dol-P-Glc:Glc(2)Man(9)GlcNAc(2)-PP-Dol alpha-1,2-glucosyltransferase	ALG10;ALG10B	NA	Q5BKT4;Q5I7T1	2.9809	-1.6319	XT NP A	2023ms1276	dolichol-linked oligosaccharide biosynthetic process [GO:0006488]; protein N-linked glycosylation [GO:0006487];	protein binding [GO:0005515]; dolichyl pyrophosphate Glc2Man9GlcNAc2 alpha-1,2-glucosyltransferase activity [GO:0106073];	endoplasmic reticulum membrane [GO:0005789]; integral component of membrane [GO:0016021]; endoplasmic reticulum [GO:0005783];
Nafisa_SEN5	Dol-P-Glc:Glc(2)Man(9)GlcNAc(2)-PP-Dol alpha-1,2-glucosyltransferase;Putative Dol-P-Glc:Glc(2)Man(9)GlcNAc(2)-PP-Dol alpha-1,2-glucosyltransferase	ALG10;ALG10B	NA	Q5BKT4;Q5I7T1	3.8505	-0.8027	XT NP A	2023ms1276	dolichol-linked oligosaccharide biosynthetic process [GO:0006488]; protein N-linked glycosylation [GO:0006487];	protein binding [GO:0005515]; dolichyl pyrophosphate Glc2Man9GlcNAc2 alpha-1,2-glucosyltransferase activity [GO:0106073];	endoplasmic reticulum membrane [GO:0005789]; integral component of membrane [GO:0016021]; endoplasmic reticulum [GO:0005783];
Nafisa_SEN4	Dol-P-Glc:Glc(2)Man(9)GlcNAc(2)-PP-Dol alpha-1,2-glucosyltransferase;Putative Dol-P-Glc:Glc(2)Man(9)GlcNAc(2)-PP-Dol alpha-1,2-glucosyltransferase	ALG10;ALG10B	NA	Q5BKT4;Q5I7T1	3.3983	-1.2221	XT NP A	2023ms1276	dolichol-linked oligosaccharide biosynthetic process [GO:0006488]; protein N-linked glycosylation [GO:0006487];	protein binding [GO:0005515]; dolichyl pyrophosphate Glc2Man9GlcNAc2 alpha-1,2-glucosyltransferase activity [GO:0106073];	endoplasmic reticulum membrane [GO:0005789]; integral component of membrane [GO:0016021]; endoplasmic reticulum [GO:0005783];
Nafisa_SEN3	Dol-P-Glc:Glc(2)Man(9)GlcNAc(2)-PP-Dol alpha-1,2-glucosyltransferase;Putative Dol-P-Glc:Glc(2)Man(9)GlcNAc(2)-PP-Dol alpha-1,2-glucosyltransferase	ALG10;ALG10B	NA	Q5BKT4;Q5I7T1	3.4535	-1.1662	XT NP A	2023ms1276	dolichol-linked oligosaccharide biosynthetic process [GO:0006488]; protein N-linked glycosylation [GO:0006487];	protein binding [GO:0005515]; dolichyl pyrophosphate Glc2Man9GlcNAc2 alpha-1,2-glucosyltransferase activity [GO:0106073];	endoplasmic reticulum membrane [GO:0005789]; integral component of membrane [GO:0016021]; endoplasmic reticulum [GO:0005783];
Nafisa_SEN2	Dol-P-Glc:Glc(2)Man(9)GlcNAc(2)-PP-Dol alpha-1,2-glucosyltransferase;Putative Dol-P-Glc:Glc(2)Man(9)GlcNAc(2)-PP-Dol alpha-1,2-glucosyltransferase	ALG10;ALG10B	NA	Q5BKT4;Q5I7T1	3.0708	-1.5621	XT NP A	2023ms1276	dolichol-linked oligosaccharide biosynthetic process [GO:0006488]; protein N-linked glycosylation [GO:0006487];	protein binding [GO:0005515]; dolichyl pyrophosphate Glc2Man9GlcNAc2 alpha-1,2-glucosyltransferase activity [GO:0106073];	endoplasmic reticulum membrane [GO:0005789]; integral component of membrane [GO:0016021]; endoplasmic reticulum [GO:0005783];
Nafisa_SEN1	Dol-P-Glc:Glc(2)Man(9)GlcNAc(2)-PP-Dol alpha-1,2-glucosyltransferase;Putative Dol-P-Glc:Glc(2)Man(9)GlcNAc(2)-PP-Dol alpha-1,2-glucosyltransferase	ALG10;ALG10B	NA	Q5BKT4;Q5I7T1	3.5112	-1.1065	XT NP A	2023ms1276	dolichol-linked oligosaccharide biosynthetic process [GO:0006488]; protein N-linked glycosylation [GO:0006487];	protein binding [GO:0005515]; dolichyl pyrophosphate Glc2Man9GlcNAc2 alpha-1,2-glucosyltransferase activity [GO:0106073];	endoplasmic reticulum membrane [GO:0005789]; integral component of membrane [GO:0016021]; endoplasmic reticulum [GO:0005783];
Nafisa_SEN7	Leucine carboxyl methyltransferase 1;Isoform of Q9UIC8, Isoform 2 of Leucine carboxyl methyltransferase 1;Isoform of Q9UIC8, Isoform 3 of Leucine carboxyl methyltransferase 1	LCMT1;LCMT1;LCMT1	NA	Q9UIC8;Q9UIC8-2;Q9UIC8-3	4.2608	-0.3519	XT NP B	2023ms1276	protein methylation [GO:0006479]; C-terminal protein methylation [GO:0006481]; negative regulation of protein-containing complex assembly [GO:0031333]; regulation of apoptotic process [GO:0042981]; regulation of mitotic cell cycle spindle assembly checkpoint [GO:0090266]; G2/M transition of mitotic cell cycle [GO:0000086]; cellular protein modification process [GO:0006464]; regulation of glucose …	protein C-terminal carboxyl O-methyltransferase activity [GO:0003880]; protein binding [GO:0005515]; S-adenosylmethionine-dependent methyltransferase activity [GO:0008757]; protein C-terminal leucine carboxyl O-methyltransferase activity [GO:0018423]; ;	nucleoplasm [GO:0005654]; cytosol [GO:0005829]; ;
Nafisa_SEN6	Leucine carboxyl methyltransferase 1;Isoform of Q9UIC8, Isoform 2 of Leucine carboxyl methyltransferase 1;Isoform of Q9UIC8, Isoform 3 of Leucine carboxyl methyltransferase 1	LCMT1;LCMT1;LCMT1	NA	Q9UIC8;Q9UIC8-2;Q9UIC8-3	4.2795	-0.3476	XT NP B	2023ms1276	protein methylation [GO:0006479]; C-terminal protein methylation [GO:0006481]; negative regulation of protein-containing complex assembly [GO:0031333]; regulation of apoptotic process [GO:0042981]; regulation of mitotic cell cycle spindle assembly checkpoint [GO:0090266]; G2/M transition of mitotic cell cycle [GO:0000086]; cellular protein modification process [GO:0006464]; regulation of glucose …	protein C-terminal carboxyl O-methyltransferase activity [GO:0003880]; protein binding [GO:0005515]; S-adenosylmethionine-dependent methyltransferase activity [GO:0008757]; protein C-terminal leucine carboxyl O-methyltransferase activity [GO:0018423]; ;	nucleoplasm [GO:0005654]; cytosol [GO:0005829]; ;
Nafisa_SEN5	Leucine carboxyl methyltransferase 1;Isoform of Q9UIC8, Isoform 2 of Leucine carboxyl methyltransferase 1;Isoform of Q9UIC8, Isoform 3 of Leucine carboxyl methyltransferase 1	LCMT1;LCMT1;LCMT1	NA	Q9UIC8;Q9UIC8-2;Q9UIC8-3	4.3716	-0.2815	XT NP B	2023ms1276	protein methylation [GO:0006479]; C-terminal protein methylation [GO:0006481]; negative regulation of protein-containing complex assembly [GO:0031333]; regulation of apoptotic process [GO:0042981]; regulation of mitotic cell cycle spindle assembly checkpoint [GO:0090266]; G2/M transition of mitotic cell cycle [GO:0000086]; cellular protein modification process [GO:0006464]; regulation of glucose …	protein C-terminal carboxyl O-methyltransferase activity [GO:0003880]; protein binding [GO:0005515]; S-adenosylmethionine-dependent methyltransferase activity [GO:0008757]; protein C-terminal leucine carboxyl O-methyltransferase activity [GO:0018423]; ;	nucleoplasm [GO:0005654]; cytosol [GO:0005829]; ;
Nafisa_SEN4	Leucine carboxyl methyltransferase 1;Isoform of Q9UIC8, Isoform 2 of Leucine carboxyl methyltransferase 1;Isoform of Q9UIC8, Isoform 3 of Leucine carboxyl methyltransferase 1	LCMT1;LCMT1;LCMT1	NA	Q9UIC8;Q9UIC8-2;Q9UIC8-3	4.1709	-0.4494	XT NP B	2023ms1276	protein methylation [GO:0006479]; C-terminal protein methylation [GO:0006481]; negative regulation of protein-containing complex assembly [GO:0031333]; regulation of apoptotic process [GO:0042981]; regulation of mitotic cell cycle spindle assembly checkpoint [GO:0090266]; G2/M transition of mitotic cell cycle [GO:0000086]; cellular protein modification process [GO:0006464]; regulation of glucose …	protein C-terminal carboxyl O-methyltransferase activity [GO:0003880]; protein binding [GO:0005515]; S-adenosylmethionine-dependent methyltransferase activity [GO:0008757]; protein C-terminal leucine carboxyl O-methyltransferase activity [GO:0018423]; ;	nucleoplasm [GO:0005654]; cytosol [GO:0005829]; ;
Nafisa_SEN3	Leucine carboxyl methyltransferase 1;Isoform of Q9UIC8, Isoform 2 of Leucine carboxyl methyltransferase 1;Isoform of Q9UIC8, Isoform 3 of Leucine carboxyl methyltransferase 1	LCMT1;LCMT1;LCMT1	NA	Q9UIC8;Q9UIC8-2;Q9UIC8-3	4.0245	-0.5951	XT NP B	2023ms1276	protein methylation [GO:0006479]; C-terminal protein methylation [GO:0006481]; negative regulation of protein-containing complex assembly [GO:0031333]; regulation of apoptotic process [GO:0042981]; regulation of mitotic cell cycle spindle assembly checkpoint [GO:0090266]; G2/M transition of mitotic cell cycle [GO:0000086]; cellular protein modification process [GO:0006464]; regulation of glucose …	protein C-terminal carboxyl O-methyltransferase activity [GO:0003880]; protein binding [GO:0005515]; S-adenosylmethionine-dependent methyltransferase activity [GO:0008757]; protein C-terminal leucine carboxyl O-methyltransferase activity [GO:0018423]; ;	nucleoplasm [GO:0005654]; cytosol [GO:0005829]; ;
[truncated: 131,469 more rows]

## Sheet: Average and Statistics
Table S1: Log2 Fold Changes, P-values, and FDR of Senescent/Prolferating Proteins
UniProt ID	Gene Symbol	Log2 Fold Change	P-Value	FDR
A0A024R4E5	HDLBP	1.8279	4.80696e-08	1.11908e-07
A0A024R6I7	NA	-4.98678	0.0334109	0.0385941
A0A024RCL3	MICA	-1.39059	4.19174e-07	8.38169e-07
A0A075B7B5	SRGAP2	1.94893	1.05486e-06	1.98889e-06
A0A087WXP0	NA	-0.596245	0.0040127	0.00499034
A0A087WZE9	HMGN3	1.52082	4.71174e-06	8.10516e-06
A0A096LP07	GPS1	0.301555	0.00150817	0.0019447
A0A0A0MR33	GSTZ1	1.45719	0.000193456	0.000273591
A0A0B4J1Y8	NA	1.83177	1.50719e-10	5.54092e-10
A0A0B4J2D5	NA	1.75327	5.88321e-05	8.82294e-05
A0A0C4DH25	NA	-5.51656	0.0669683	0.075808
A0A0C4DH31	NA	-0.403448	0.317663	0.337674
A0A0C4DH38	NA	-2.44411	0.010209	0.0122232
A0A0D9SG04	COBLL1	-0.52661	0.000425227	0.000580203
[truncated: 4,677 more rows]
