# Supplementary material for: A plasma proteomic signature links secretome of senescent monocytes to aging- and obesity-related clinical outcomes in humans
Source: medRxiv. 2024 Aug 3:2024.08.01.24311368. Preprint. [Version 1] doi: 10.1101/2024.08.01.24311368 (PMC11451660; doi:10.1101/2024.08.01.24311368)
Supplement: Supplement 6 [file media-6.xlsx]

## Sheet: Sheet1
Table S6. PCR Primers
ACTB_F	GCACAGAGCCTCGCCTT
ACTB_R	GTTGTCGACGACGAGCG
CDKN2A_F	GTTACGGTCGGAGGCCG
CDKN2A_R	GTGAGAGTGGCGGGGTC
CDKN1A_F	AGTCAGTTCCTTGTGGAGCC
CDKN1A_R	CATGGGTTCTGACGGACAT
IL1A_F	ACTGCCCAAGATGAAGACCA
IL1a_R	CCGTGAGTTTCCCAGAAGAA
IL-6_F	AGTGAGGAACAAGCCAGAGC
IL6_R	GTCAGGGGTGGTTATTGCAT
IL8_F	TCCTGATTTCTGCAGCTCTGT
IL8_R	AAATTTGGGGTGGAAAGGTT
GDF15_F	GACCCTCAGAGTTGCACTCC
GDF15_R	GCCTGGTTAGCAGGTCCTC
